# Supplementary material for: Highly efficient ethylene production via electrocatalytic hydrogenation of acetylene under mild conditions
Source: Nat Commun. 2021 Dec 6;12:7072. doi: 10.1038/s41467-021-27372-8 (PMC8648715; doi:10.1038/s41467-021-27372-8)
Supplement: Supplementary file 2 — Source Data [file 41467_2021_27372_MOESM2_ESM.xlsx]

## Sheet: Fig 2b
Potential / V vs RHE	Current mA cm-2
	Ar	C2H4
0.12	0.13547	-2.45508
0.119	0.12736	-2.45296
0.118	0.12713	-2.44879
0.117	0.12611	-2.44509
0.116	0.12563	-2.44053
0.115	0.12587	-2.43455
0.114	0.12556	-2.43164
0.113	0.12445	-2.43038
0.112	0.12516	-2.42755
0.111	0.12493	-2.4222
0.11	0.12508	-2.42094
0.109	0.12485	-2.42023
0.108	0.12438	-2.42016
0.107	0.12367	-2.41843
0.106	0.12414	-2.4152
0.105	0.12375	-2.41292
0.104	0.12453	-2.41103
0.103	0.12422	-2.41111
0.102	0.12288	-2.40883
0.101	0.12099	-2.4093
0.1	0.12068	-2.40922
0.099	0.12013	-2.40718
0.098	0.11918	-2.4056
0.097	0.11918	-2.40537
0.096	0.11973	-2.40214
0.095	0.11832	-2.39789
0.094	0.11792	-2.40592
0.093	0.11706	-2.40843
0.092	0.11627	-2.4056
0.091	0.11674	-2.40804
0.09	0.11682	-2.41001
0.089	0.11572	-2.41103
0.088	0.11486	-2.41111
0.087	0.11438	-2.41064
0.086	0.1147	-2.41276
0.085	0.11407	-2.41504
0.084	0.11297	-2.41898
0.083	0.11383	-2.42039
0.082	0.11344	-2.42165
0.081	0.11218	-2.42299
0.08	0.11187	-2.42637
0.079	0.11116	-2.42889
0.078	0.11077	-2.42731
0.077	0.11132	-2.43093
0.076	0.11234	-2.43432
0.075	0.11053	-2.43817
0.074	0.11069	-2.44273
0.073	0.11069	-2.44407
0.072	0.11147	-2.44462
0.071	0.11195	-2.4473
0.07	0.11187	-2.45272
0.069	0.11171	-2.45406
0.068	0.11202	-2.45682
0.067	0.11352	-2.46036
0.066	0.11305	-2.45965
0.065	0.1132	-2.46736
0.064	0.11407	-2.47011
0.063	0.11517	-2.47223
0.062	0.11564	-2.47357
0.061	0.11588	-2.47939
0.06	0.11572	-2.48262
0.059	0.11635	-2.48679
0.058	0.11753	-2.48805
0.057	0.11745	-2.49473
0.056	0.11777	-2.50024
0.055	0.11698	-2.4989
0.054	0.11808	-2.51196
0.053	0.11871	-2.51133
0.052	0.11887	-2.51849
0.051	0.11918	-2.52353
0.05	0.11863	-2.52919
0.049	0.11832	-2.53069
0.048	0.1206	-2.53242
0.047	0.12005	-2.54068
0.046	0.12021	-2.54398
0.045	0.11981	-2.54083
0.044	0.12044	-2.55279
0.043	0.12068	-2.55444
0.042	0.12115	-2.55114
0.041	0.12076	-2.5524
0.04	0.12028	-2.55255
0.039	0.12107	-2.55594
0.038	0.1206	-2.56262
0.037	0.12052	-2.57002
0.036	0.11989	-2.58308
0.035	0.12044	-2.58748
0.034	0.1206	-2.58906
0.033	0.12076	-2.59629
0.032	0.12107	-2.60345
0.031	0.11958	-2.60849
0.03	0.11926	-2.61038
0.029	0.11958	-2.61392
0.028	0.12005	-2.62021
0.027	0.11958	-2.62587
0.026	0.11918	-2.63059
0.025	0.11887	-2.62823
0.024	0.11855	-2.63799
0.023	0.11784	-2.64318
0.022	0.11698	-2.64971
0.021	0.11659	-2.65231
0.02	0.11722	-2.65632
0.019	0.118	-2.66371
0.018	0.11698	-2.66725
0.017	0.11627	-2.67292
0.016	0.11556	-2.67677
0.015	0.11533	-2.67976
0.014	0.11391	-2.68889
0.013	0.11352	-2.6955
0.012	0.11297	-2.70171
0.011	0.11344	-2.70344
0.01	0.11376	-2.70777
0.009	0.11305	-2.71485
0.008	0.11226	-2.71642
0.007	0.11242	-2.71815
0.006	0.11273	-2.7154
0.005	0.11273	-2.71634
0.004	0.11218	-2.72854
0.003	0.111	-2.74309
0.002	0.11069	-2.74773
0.001	0.1099	-2.74773
0	0.10951	-2.75127
-0.001	0.10833	-2.76087
-0.002	0.10722	-2.76756
-0.003	0.10746	-2.7722
-0.004	0.10612	-2.76354
-0.005	0.10573	-2.77652
-0.006	0.10447	-2.77912
-0.007	0.10384	-2.777
-0.008	0.10353	-2.77991
-0.009	0.10321	-2.79273
-0.01	0.10156	-2.79957
-0.011	0.10125	-2.80422
-0.012	0.09999	-2.80272
-0.013	0.10015	-2.79745
-0.014	0.09896	-2.80343
-0.015	0.09802	-2.81255
-0.016	0.09731	-2.82632
-0.017	0.09708	-2.82837
-0.018	0.09653	-2.83112
-0.019	0.09605	-2.83521
-0.02	0.09401	-2.84504
-0.021	0.09204	-2.84819
-0.022	0.09118	-2.84921
-0.023	0.08929	-2.85378
-0.024	0.08866	-2.85889
-0.025	0.08677	-2.86857
-0.026	0.08551	-2.8747
-0.027	0.0848	-2.87447
-0.028	0.08307	-2.87895
-0.029	0.08182	-2.88682
-0.03	0.08048	-2.89122
-0.031	0.07906	-2.89909
-0.032	0.07875	-2.90137
-0.033	0.07717	-2.89767
-0.034	0.07568	-2.89807
-0.035	0.07363	-2.9164
-0.036	0.07237	-2.9101
-0.037	0.07182	-2.91616
-0.038	0.07104	-2.92458
-0.039	0.06915	-2.93543
-0.04	0.06687	-2.93119
-0.041	0.06569	-2.94055
-0.042	0.06459	-2.94668
-0.043	0.06301	-2.9507
-0.044	0.06128	-2.95313
-0.045	0.05987	-2.95313
-0.046	0.05806	-2.95675
-0.047	0.05664	-2.95675
-0.048	0.05452	-2.95109
-0.049	0.05169	-2.95974
-0.05	0.04893	-2.96234
-0.051	0.0487	-2.96934
-0.052	0.0472	-2.96265
-0.053	0.04437	-2.98641
-0.054	0.0424	-2.99042
-0.055	0.04012	-2.97571
-0.056	0.03918	-2.99766
-0.057	0.0369	-2.98641
-0.058	0.03516	-2.99829
-0.059	0.03351	-3.00262
-0.06	0.03155	-3.01418
-0.061	0.02997	-3.00506
-0.062	0.02753	-3.00254
-0.063	0.02478	-3.01835
-0.064	0.02281	-3.01977
-0.065	0.02093	-3.02779
-0.066	0.01904	-3.03015
-0.067	0.01605	-3.037
-0.068	0.01314	-3.04038
-0.069	0.0107	-3.04714
-0.07	0.00873	-3.05359
-0.071	0.00614	-3.05603
-0.072	0.00362	-3.06319
-0.073	-0.00236	-3.06744
-0.074	-0.00346	-3.06681
-0.075	-0.00637	-3.07885
-0.076	-0.00975	-3.07169
-0.077	-0.01219	-3.07035
-0.078	-0.01503	-3.08805
-0.079	-0.01817	-3.09332
-0.08	-0.02108	-3.103
-0.081	-0.02454	-3.10788
-0.082	-0.02761	-3.11448
-0.083	-0.03052	-3.11582
-0.084	-0.03312	-3.12628
-0.085	-0.03634	-3.11189
-0.086	-0.04012	-3.12038
-0.087	-0.04374	-3.12896
-0.088	-0.0472	-3.12361
-0.089	-0.05003	-3.12896
-0.09	-0.05365	-3.13391
-0.091	-0.05696	-3.15154
-0.092	-0.06057	-3.15122
-0.093	-0.06404	-3.16003
-0.094	-0.06805	-3.16609
-0.095	-0.07214	-3.16255
-0.096	-0.07599	-3.16987
-0.097	-0.08056	-3.16735
-0.098	-0.08355	-3.18119
-0.099	-0.08614	-3.17419
-0.1	-0.09015	-3.18938
-0.101	-0.09338	-3.19095
-0.102	-0.09668	-3.19724
-0.103	-0.09983	-3.1893
-0.104	-0.10455	-3.21062
-0.105	-0.10817	-3.20314
-0.106	-0.11084	-3.2166
-0.107	-0.11376	-3.22336
-0.108	-0.11698	-3.22871
-0.109	-0.1191	-3.23139
-0.11	-0.12406	-3.24075
-0.111	-0.12658	-3.25137
-0.112	-0.12862	-3.25491
-0.113	-0.13161	-3.26797
-0.114	-0.13413	-3.26639
-0.115	-0.1372	-3.27568
-0.116	-0.14011	-3.28386
-0.117	-0.14239	-3.28976
-0.118	-0.14467	-3.29369
-0.119	-0.14711	-3.29692
-0.12	-0.14892	-3.30061
-0.121	-0.15049	-3.30785
-0.122	-0.15159	-3.31517
-0.123	-0.15403	-3.3191
-0.124	-0.15529	-3.31588
-0.125	-0.15742	-3.33137
-0.126	-0.15828	-3.35458
-0.127	-0.15962	-3.36614
-0.128	-0.1604	-3.36968
-0.129	-0.16276	-3.37582
-0.13	-0.16395	-3.39132
-0.131	-0.16473	-3.40398
-0.132	-0.16583	-3.41185
-0.133	-0.16654	-3.42389
-0.134	-0.16977	-3.43246
-0.135	-0.16945	-3.43891
-0.136	-0.16961	-3.45166
-0.137	-0.16985	-3.45386
-0.138	-0.16977	-3.44906
-0.139	-0.17032	-3.45087
-0.14	-0.17102	-3.47447
-0.141	-0.16992	-3.48541
-0.142	-0.17063	-3.49076
-0.143	-0.17102	-3.50153
-0.144	-0.17134	-3.51318
-0.145	-0.17158	-3.52317
-0.146	-0.17071	-3.52686
-0.147	-0.17126	-3.54087
-0.148	-0.17126	-3.55243
-0.149	-0.17134	-3.55802
-0.15	-0.17048	-3.57619
-0.151	-0.17008	-3.57485
-0.152	-0.17008	-3.58461
-0.153	-0.16969	-3.59475
-0.154	-0.16929	-3.59601
-0.155	-0.16969	-3.5968
-0.156	-0.16867	-3.61175
-0.157	-0.16898	-3.61686
-0.158	-0.16772	-3.6466
-0.159	-0.16733	-3.65911
-0.16	-0.16575	-3.66414
-0.161	-0.16607	-3.675
-0.162	-0.16513	-3.69899
-0.163	-0.16544	-3.70709
-0.164	-0.16402	-3.72605
-0.165	-0.16276	-3.73943
-0.166	-0.16198	-3.75311
-0.167	-0.16206	-3.76609
-0.168	-0.16159	-3.7727
-0.169	-0.16064	-3.78474
-0.17	-0.15891	-3.79898
-0.171	-0.15938	-3.78891
-0.172	-0.15883	-3.82415
-0.173	-0.15891	-3.83163
-0.174	-0.15923	-3.84461
-0.175	-0.1586	-3.85546
-0.176	-0.1582	-3.87387
-0.177	-0.15726	-3.89448
-0.178	-0.15702	-3.91486
-0.179	-0.15647	-3.92178
-0.18	-0.15781	-3.91674
-0.181	-0.15828	-3.94129
-0.182	-0.15749	-3.97339
-0.183	-0.15694	-3.9763
-0.184	-0.15726	-3.98125
-0.185	-0.15789	-4.01209
-0.186	-0.15867	-4.03892
-0.187	-0.15891	-4.0552
-0.188	-0.15875	-4.07833
-0.189	-0.15883	-4.07125
-0.19	-0.15978	-4.0659
-0.191	-0.1619	-4.07912
-0.192	-0.16426	-4.09682
-0.193	-0.16387	-4.11499
-0.194	-0.16457	-4.13654
-0.195	-0.16575	-4.16361
-0.196	-0.16717	-4.18972
-0.197	-0.16819	-4.20428
-0.198	-0.16811	-4.23118
-0.199	-0.17063	-4.25494
-0.2	-0.17338	-4.29105
-0.201	-0.17425	-4.31858
-0.202	-0.17567	-4.34494
-0.203	-0.17708	-4.37271
-0.204	-0.1796	-4.40716
-0.205	-0.18125	-4.43336
-0.206	-0.18322	-4.46396
-0.207	-0.18519	-4.49
-0.208	-0.18841	-4.50802
-0.209	-0.19156	-4.53665
-0.21	-0.19321	-4.57496
-0.211	-0.19486	-4.59203
-0.212	-0.19706	-4.62799
-0.213	-0.20061	-4.66638
-0.214	-0.20328	-4.70752
-0.215	-0.20587	-4.74143
-0.216	-0.20753	-4.77722
-0.217	-0.21036	-4.81939
-0.218	-0.2139	-4.84731
-0.219	-0.21736	-4.88476
-0.22	-0.22106	-4.92236
-0.221	-0.22405	-4.95918
-0.222	-0.22814	-4.99545
-0.223	-0.23262	-5.02377
-0.224	-0.23632	-5.0583
-0.225	-0.24033	-5.10535
-0.226	-0.2434	-5.14633
-0.227	-0.24844	-5.21706
-0.228	-0.25441	-5.24876
-0.229	-0.25992	-5.29171
-0.23	-0.26511	-5.34379
-0.231	-0.2696	-5.39115
-0.232	-0.27589	-5.43371
-0.233	-0.28273	-5.49845
-0.234	-0.28785	-5.56925
-0.235	-0.29304	-5.63368
-0.236	-0.30217	-5.69394
-0.237	-0.30516	-5.74956
-0.238	-0.31255	-5.81989
-0.239	-0.31758	-5.88762
-0.24	-0.32191	-5.9482
-0.241	-0.32781	-6.00948
-0.242	-0.33489	-6.07202
-0.243	-0.34229	-6.12284
-0.244	-0.34795	-6.17846
-0.245	-0.35511	-6.24761
-0.246	-0.36227	-6.32762
-0.247	-0.36935	-6.40031
-0.248	-0.37706	-6.48322
-0.249	-0.38477	-6.55922
-0.25	-0.39035	-6.62412
-0.251	-0.39877	-6.70955
-0.252	-0.40727	-6.7787
-0.253	-0.41364	-6.844
-0.254	-0.42182	-6.93486
-0.255	-0.43276	-7.01904
-0.256	-0.4396	-7.10368
-0.257	-0.4492	-7.19344
-0.258	-0.45738	-7.28218
-0.259	-0.46548	-7.36604
-0.26	-0.47508	-7.44156
-0.261	-0.48373	-7.54454
-0.262	-0.49372	-7.62887
-0.263	-0.50245	-7.71942
-0.264	-0.51331	-7.81209
-0.265	-0.52425	-7.90154
-0.266	-0.53376	-7.98996
-0.267	-0.54439	-8.09349
-0.268	-0.55461	-8.18836
-0.269	-0.56342	-8.29283
-0.27	-0.57507	-8.38574
-0.271	-0.58671	-8.47188
-0.272	-0.59654	-8.55087
-0.273	-0.60779	-8.64724
-0.274	-0.61881	-8.73826
-0.275	-0.63171	-8.83557
-0.276	-0.64193	-8.94216
-0.277	-0.65122	-9.03908
-0.278	-0.66294	-9.14426
-0.279	-0.6749	-9.23426
-0.28	-0.68685	-9.32528
-0.281	-0.69928	-9.43707
-0.282	-0.71132	-9.53257
-0.283	-0.72524	-9.64451
-0.284	-0.73885	-9.75536
-0.285	-0.75207	-9.86746
-0.286	-0.76607	-9.96171
-0.287	-0.77772	-10.0654
-0.288	-0.79164	-10.2028
-0.289	-0.80509	-10.3109
-0.29	-0.81965	-10.4266
-0.291	-0.83365	-10.5436
-0.292	-0.84616	-10.6497
-0.293	-0.86087	-10.755
-0.294	-0.87526	-10.8661
-0.295	-0.8895	-10.9739
-0.296	-0.90461	-11.0926
-0.297	-0.91853	-11.2044
-0.298	-0.93206	-11.3172
-0.299	-0.9474	-11.4195
-0.3	-0.96149	-11.5335
-0.301	-0.9773	-11.6389
-0.302	-0.99358	-11.7542
-0.303	-1.01002	-11.853
-0.304	-1.0271	-11.9626
-0.305	-1.04259	-12.0903
-0.306	-1.0573	-12.2064
-0.307	-1.07406	-12.2926
-0.308	-1.09011	-12.4138
-0.309	-1.11041	-12.545
-0.31	-1.12637	-12.6585
-0.311	-1.14352	-12.7688
-0.312	-1.16233	-12.8665
-0.313	-1.18073	-12.9908
-0.314	-1.1993	-13.1106
-0.315	-1.21787	-13.2168
-0.316	-1.23352	-13.329
-0.317	-1.25161	-13.4385
-0.318	-1.26947	-13.5568
-0.319	-1.28765	-13.6663
-0.32	-1.30377	-13.7745
-0.321	-1.32202	-13.8785
-0.322	-1.34169	-13.9921
-0.323	-1.36159	-14.103
-0.324	-1.38	-14.2152
-0.325	-1.39778	-14.317
-0.326	-1.41816	-14.4294
-0.327	-1.43963	-14.539
-0.328	-1.45544	-14.6533
-0.329	-1.47488	-14.7647
-0.33	-1.49179	-14.8631
-0.331	-1.51256	-14.9754
-0.332	-1.53364	-15.0851
-0.333	-1.55433	-15.2002
-0.334	-1.57699	-15.3108
-0.335	-1.59697	-15.3691
-0.336	-1.61915	-15.4954
-0.337	-1.64142	-15.6192
-0.338	-1.66179	-15.7296
-0.339	-1.6828	-15.8369
-0.34	-1.70286	-15.9309
-0.341	-1.72473	-16.0416
-0.342	-1.74675	-16.1548
-0.343	-1.76752	-16.2418
-0.344	-1.79026	-16.3493
-0.345	-1.81307	-16.4467
-0.346	-1.83573	-16.537
-0.347	-1.85909	-16.6427
-0.348	-1.8801	-16.7493
-0.349	-1.9033	-16.8481
-0.35	-1.92588	-16.9682
-0.351	-1.94885	-17.0867
-0.352	-1.97395	-17.2028
-0.353	-1.99684	-17.308
-0.354	-2.02021	-17.4141
-0.355	-2.04428	-17.5169
-0.356	-2.06552	-17.6207
-0.357	-2.09242	-17.729
-0.358	-2.1176	-17.8326
-0.359	-2.14143	-17.9396
-0.36	-2.16826	-18.024
-0.361	-2.19406	-18.1086
-0.362	-2.21452	-18.2203
-0.363	-2.24087	-18.332
-0.364	-2.26447	-18.4337
-0.365	-2.28925	-18.5277
-0.366	-2.3171	-18.6324
-0.367	-2.34172	-18.7551
-0.368	-2.36926	-18.8643
-0.369	-2.39443	-18.9601
-0.37	-2.41905	-19.0604
-0.371	-2.4458	-19.1672
-0.372	-2.472	-19.263
-0.373	-2.49702	-19.3689
-0.374	-2.52172	-19.4571
-0.375	-2.55027	-19.5265
-0.376	-2.58095	-19.6537
-0.377	-2.60715	-19.7794
-0.378	-2.63697	-19.8653
-0.379	-2.66411	-19.961
-0.38	-2.69251	-20.0734
-0.381	-2.72185	-20.1854
-0.382	-2.7545	-20.281
-0.383	-2.78235	-20.3781
-0.384	-2.81012	-20.4741
-0.385	-2.84182	-20.5823
-0.386	-2.8677	-20.6822
-0.387	-2.89956	-20.7741
-0.388	-2.92772	-20.8607
-0.389	-2.95549	-20.9603
-0.39	-2.98468	-21.0688
-0.391	-3.0145	-21.1676
-0.392	-3.04644	-21.2563
-0.393	-3.07649	-21.3641
-0.394	-3.10701	-21.4586
-0.395	-3.1358	-21.5574
-0.396	-3.16782	-21.6533
-0.397	-3.19433	-21.7402
-0.398	-3.22619	-21.8422
-0.399	-3.2601	-21.9529
-0.4	-3.2881	-22.0364
-0.401	-3.32295	-22.1201
-0.402	-3.35183	-22.2173
-0.403	-3.38164	-22.3149
-0.404	-3.41508	-22.4058
-0.405	-3.44292	-22.4865
-0.406	-3.47895	-22.5745
-0.407	-3.51082	-22.679
-0.408	-3.54079	-22.7775
-0.409	-3.57635	-22.8689
-0.41	-3.60876	-22.9499
-0.411	-3.6403	-23.0312
-0.412	-3.6702	-23.1379
-0.413	-3.70796	-23.2364
-0.414	-3.7377	-23.3201
-0.415	-3.77483	-23.3912
-0.416	-3.80386	-23.485
-0.417	-3.83611	-23.5743
-0.418	-3.87662	-23.6573
-0.419	-3.90959	-23.7509
-0.42	-3.94585	-23.8215
-0.421	-3.97582	-23.9127
-0.422	-4.00847	-24.0057
-0.423	-4.04521	-24.0931
-0.424	-4.07723	-24.1776
-0.425	-4.11397	-24.2481
-0.426	-4.14646	-24.3248
-0.427	-4.17745	-24.4164
-0.428	-4.21427	-24.4989
-0.429	-4.24306	-24.5678
-0.43	-4.2835	-24.6254
-0.431	-4.32236	-24.7054
-0.432	-4.3528	-24.8026
-0.433	-4.39159	-24.878
-0.434	-4.43116	-24.9414
-0.435	-4.46514	-25.0032
-0.436	-4.50393	-25.0652
-0.437	-4.54011	-25.1436
-0.438	-4.57654	-25.2201
-0.439	-4.61674	-25.2905
-0.44	-4.65206	-25.3425
-0.441	-4.68872	-25.3928
-0.442	-4.72113	-25.4288
-0.443	-4.75795	-25.4954
-0.444	-4.80106	-25.5839
-0.445	-4.83481	-25.6212
-0.446	-4.87485	-25.6657
-0.447	-4.90749	-25.7461
-0.448	-4.94581	-25.8309
-0.449	-4.99324	-25.8943
-0.45	-5.02857	-25.9323
-0.451	-5.06884	-25.964
-0.452	-5.10267	-26.0452
-0.453	-5.13949	-26.1244
-0.454	-5.18362	-26.1883
-0.455	-5.21713	-26.2232
-0.456	-5.25356	-26.2923
-0.457	-5.29675	-26.3557
-0.458	-5.32908	-26.4055
-0.459	-5.37345	-26.442
-0.46	-5.41026	-26.484
-0.461	-5.44999	-26.5085
-0.462	-5.48673	-26.573
-0.463	-5.52685	-26.6294
-0.464	-5.57075	-26.6728
-0.465	-5.61095	-26.7123
-0.466	-5.65272	-26.7732
-0.467	-5.68985	-26.8448
-0.468	-5.72864	-26.8945
-0.469	-5.7649	-26.9439
-0.47	-5.811	-27.0219
-0.471	-5.84499	-27.0925
-0.472	-5.88983	-27.1593
-0.473	-5.92893	-27.2157
-0.474	-5.96842	-27.2825
-0.475	-6.00925	-27.3559
-0.476	-6.0559	-27.4193
-0.477	-6.08847	-27.4598
-0.478	-6.12796	-27.4961
-0.479	-6.17406	-27.5576
-0.48	-6.21284	-27.6439
-0.481	-6.25745	-27.7439
-0.482	-6.29458	-27.7947
-0.483	-6.33265	-27.8643
-0.484	-6.37726	-27.927
-0.485	-6.41242	-28.0123
-0.486	-6.46946	-28.1012
-0.487	-6.50887	-28.2081
-0.488	-6.54993	-28.2642
-0.489	-6.59485	-28.3538
-0.49	-6.63568	-28.4245
-0.491	-6.68233	-28.4622
-0.492	-6.72607	-28.5026
-0.493	-6.76895	-28.5393
-0.494	-6.81607	-28.5589
-0.495	-6.85942	-28.6489
-0.496	-6.90339	-28.7237
-0.497	-6.94619	-28.785
-0.498	-6.98741	-28.8079
-0.499	-7.03398	-28.8561
-0.5	-7.08032	-28.9193
-0.501	-7.11005	-29.0124
-0.502	-7.16268	-29.0631
-0.503	-7.21193	-29.1143
-0.504	-7.2467	-29.1943
-0.505	-7.29972	-29.2871
-0.506	-7.33992	-29.3669
-0.507	-7.38264	-29.4412
-0.508	-7.42662	-29.4993
-0.509	-7.47051	-29.5498
-0.51	-7.52369	-29.6281
-0.511	-7.56727	-29.6235
-0.512	-7.60826	-29.6232
-0.513	-7.65562	-29.7235
-0.514	-7.70581	-29.8149
-0.515	-7.7608	-29.826
-0.516	-7.80289	-29.8828
-0.517	-7.84694	-29.9801
-0.518	-7.89509	-30.0818
-0.519	-7.94307	-30.1147
-0.52	-7.98988	-30.2181
-0.521	-8.03645	-30.2615
-0.522	-8.08562	-30.3007
-0.523	-8.13424	-30.3535
-0.524	-8.17994	-30.4032
-0.525	-8.22841	-30.4695
-0.526	-8.27797	-30.5301
-0.527	-8.31502	-30.5763
-0.528	-8.36206	-30.6576
-0.529	-8.4143	-30.7281
-0.53	-8.45961	-30.8078
-0.531	-8.50626	-30.8675
-0.532	-8.55039	-30.9508
-0.533	-8.59744	-31.0305
-0.534	-8.65306	-31.0932
-0.535	-8.69357	-31.1233
-0.536	-8.74541	-31.1916
-0.537	-8.79836	-31.2576
-0.538	-8.83934	-31.3129
-0.539	-8.89504	-31.3921
-0.54	-8.95979	-31.4408
-0.541	-9.01934	-31.4991
-0.542	-9.05859	-31.5618
-0.543	-9.09643	-31.5849
-0.544	-9.15	-31.6696
-0.545	-9.19925	-31.7292
-0.546	-9.24354	-31.7667
-0.547	-9.28288	-31.7935
-0.548	-9.33157	-31.9302
-0.549	-9.38483	-31.9649
-0.55	-9.44084	-32.0437
-0.551	-9.48458	-32.1457
-0.552	-9.54059	-32.1792
-0.553	-9.5852	-32.2472
-0.554	-9.63397	-32.2941
-0.555	-9.68755	-32.3515
-0.556	-9.74033	-32.436
-0.557	-9.79084	-32.5399
-0.558	-9.8389	-32.597
-0.559	-9.88917	-32.6279
-0.56	-9.95038	-32.634
-0.561	-10.0007	-32.6935
-0.562	-10.053	-32.7839
-0.563	-10.107	-32.8439
-0.564	-10.1547	-32.8931
-0.565	-10.1787	-32.9618
-0.566	-10.2489	-33.0563
-0.567	-10.3129	-33.0554
-0.568	-10.3557	-33.1373
-0.569	-10.4145	-33.1794
-0.57	-10.461	-33.2138
-0.571	-10.521	-33.2853
-0.572	-10.5709	-33.3907
-0.573	-10.6197	-33.3956
-0.574	-10.6788	-33.4468
-0.575	-10.7284	-33.4371
-0.576	-10.7873	-33.4423
-0.577	-10.8403	-33.5046
-0.578	-10.8915	-33.5027
-0.579	-10.9424	-33.574
-0.58	-10.9951	-33.6112
-0.581	-11.039	-33.6769
-0.582	-11.0983	-33.6846
-0.583	-11.1483	-33.733
-0.584	-11.2136	-33.8011
-0.585	-11.2758	-33.84
-0.586	-11.3251	-33.8862
-0.587	-11.381	-33.9291
-0.588	-11.4324	-33.9425
-0.589	-11.4898	-34.0114
-0.59	-11.5517	-34.0497
-0.591	-11.6061	-34.0645
-0.592	-11.6576	-34.0376
-0.593	-11.7001	-34.0622
-0.594	-11.7541	-34.0903
-0.595	-11.8243	-34.122
-0.596	-11.8818	-34.1017
-0.597	-11.939	-34.1419
-0.598	-11.9952	-34.1228
-0.599	-12.0438	-34.2505
-0.6	-12.1109	-34.2777
-0.601	-12.1606	-34.354
-0.602	-12.2163	-34.3518
-0.603	-12.2772	-34.3743
-0.604	-12.3252	-34.3798
-0.605	-12.382	-34.4766
-0.606	-12.4392	-34.4182
-0.607	-12.4888	-34.4286
-0.608	-12.5549	-34.4701
-0.609	-12.6065	-34.4742
-0.61	-12.67	-34.4786
-0.611	-12.7278	-34.4587
-0.612	-12.7846	-34.4873
-0.613	-12.8464	-34.5307
-0.614	-12.9018	-34.5476
-0.615	-12.9607	-34.5982
-0.616	-13.0255	-34.6022
-0.617	-13.0879	-34.6016
-0.618	-13.1264	-34.6419
-0.619	-13.1912	-34.6388
-0.62	-13.2583	-34.6354
-0.621	-13.3083	-34.6541
-0.622	-13.3714	-34.6682
-0.623	-13.4241	-34.669
-0.624	-13.4849	-34.6617
-0.625	-13.5533	-34.649
-0.626	-13.6054	-34.6915
-0.627	-13.6748	-34.7428
-0.628	-13.7371	-34.6833
-0.629	-13.7859	-34.7142
-0.63	-13.8554	-34.7363
-0.631	-13.9169	-34.778
-0.632	-13.9633	-34.8418
-0.633	-14.0247	-34.8817
-0.634	-14.0957	-34.9061
-0.635	-14.1596	-34.9589
-0.636	-14.2158	-35.0051
-0.637	-14.2852	-35.0201
-0.638	-14.3347	-35.0685
-0.639	-14.3993	-35.0506
-0.64	-14.4635	-35.0933
-0.641	-14.5344	-35.1357
-0.642	-14.5949	-35.1251
-0.643	-14.6507	-35.0871
-0.644	-14.6939	-35.2459
-0.645	-14.7346	-35.3912
-0.646	-14.8067	-35.5094
-0.647	-14.8639	-35.5238
-0.648	-14.9099	-35.5446
-0.649	-14.9877	-35.6189
-0.65	-15.0435	-35.757
-0.651	-15.1135	-35.798
-0.652	-15.1811	-35.8198
-0.653	-15.2566	-35.7816
-0.654	-15.321	-35.785
-0.655	-15.3807	-35.8044
-0.656	-15.4519	-35.8266
-0.657	-15.5059	-35.8302
-0.658	-15.5635	-35.8575
-0.659	-15.6394	-35.9486
-0.66	-15.6879	-36.0471
-0.661	-15.7697	-36.1389
-0.662	-15.8306	-36.1677
-0.663	-15.9068	-36.2676
-0.664	-15.9749	-36.3557
-0.665	-16.0351	-36.4439
-0.666	-16.1084	-36.5587
-0.667	-16.1699	-36.6271
-0.668	-16.2205	-36.6387
-0.669	-16.2911	-36.7071
-0.67	-16.366	-36.7909
-0.671	-16.4202	-36.8629
-0.672	-16.4758	-36.8839
-0.673	-16.5358	-36.9324
-0.674	-16.6057	-36.8308
-0.675	-16.6854	-36.9171
-0.676	-16.7329	-36.9663
-0.677	-16.785	-37.0195
-0.678	-16.88	-36.9678
-0.679	-16.9267	-37.1391
-0.68	-17.0092	-37.1899
-0.681	-17.0809	-37.2578
-0.682	-17.1323	-37.2995
-0.683	-17.2106	-37.355
-0.684	-17.2839	-37.3522
-0.685	-17.3493	-37.5006
-0.686	-17.4105	-37.5219
-0.687	-17.4793	-37.589
-0.688	-17.5332	-37.6719
-0.689	-17.6163	-37.7107
-0.69	-17.6793	-37.8239
-0.691	-17.7502	-37.8752
-0.692	-17.8094	-37.9759
-0.693	-17.8667	-38.0396
-0.694	-17.9546	-38.1889
-0.695	-17.9756	-38.2314
-0.696	-18.0447	-38.2458
-0.697	-18.1152	-38.3158
-0.698	-18.1801	-38.4057
-0.699	-18.263	-38.438
-0.7	-18.3296	-38.5703
-0.701	-18.4064	-38.5897
-0.702	-18.4846	-38.5697
-0.703	-18.558	-38.6532
-0.704	-18.6237	-38.7223
-0.705	-18.6765	-38.8979
-0.706	-18.7502	-38.9233
-0.707	-18.8327	-38.9723
-0.708	-18.9212	-39.0748
-0.709	-18.9845	-39.1489
-0.71	-19.0485	-39.2229
-0.711	-19.1119	-39.2721
-0.712	-19.1905	-39.3953
-0.713	-19.2844	-39.4715
-0.714	-19.3323	-39.499
-0.715	-19.4169	-39.5748
-0.716	-19.4806	-39.6304
-0.717	-19.5327	-39.6352
-0.718	-19.6164	-39.6259
-0.719	-19.7079	-39.8069
-0.72	-19.7609	-39.8807
-0.721	-19.8373	-39.9392
-0.722	-19.9126	-39.9889
-0.723	-19.9768	-40.0804
-0.724	-20.0558	-40.2754
-0.725	-20.1156	-40.3125
-0.726	-20.1915	-40.4003
-0.727	-20.2766	-40.485
-0.728	-20.3405	-40.5732
-0.729	-20.3493	-40.6503
-0.73	-20.4174	-40.7084
-0.731	-20.521	-40.7901
-0.732	-20.5781	-40.8622
-0.733	-20.6538	-40.9744
-0.734	-20.7224	-41.0265
-0.735	-20.8032	-41.0759
-0.736	-20.8764	-41.1161
-0.737	-20.9667	-41.2208
-0.738	-21.0279	-41.2969
-0.739	-21.1091	-41.2474
-0.74	-21.1813	-41.3982
-0.741	-21.2477	-41.5522
-0.742	-21.3415	-41.5847
-0.743	-21.4134	-41.6763
-0.744	-21.4718	-41.6881
-0.745	-21.5338	-41.7539
-0.746	-21.6371	-41.8714
-0.747	-21.7081	-41.9584
-0.748	-21.7489	-41.9984
-0.749	-21.8329	-42.0644
-0.75	-21.935	-42.1653
-0.751	-21.9885	-42.2342
-0.752	-22.0751	-42.2909
-0.753	-22.1538	-42.3367
-0.754	-22.2284	-42.3862
-0.755	-22.297	-42.5257
-0.756	-22.3613	-42.6104
-0.757	-22.4532	-42.7443
-0.758	-22.5215	-42.7887
-0.759	-22.6105	-42.9168
-0.76	-22.6184	-43.0248
-0.761	-22.6883	-43.0386
-0.762	-22.8094	-42.9735
-0.763	-22.8891	-42.9767
-0.764	-22.9684	-43.1114
-0.765	-23.0392	-43.3134
-0.766	-23.1097	-43.3453
-0.767	-23.1933	-43.4358
-0.768	-23.2748	-43.5446
-0.769	-23.3719	-43.6176
-0.77	-23.4299	-43.6765
-0.771	-23.5151	-43.657
-0.772	-23.609	-43.7178
-0.773	-23.6816	-43.8094
-0.774	-23.7565	-43.8396
-0.775	-23.7346	-43.8279
-0.776	-23.8608	-44.0089
-0.777	-23.9537	-44.0936
-0.778	-24.0095	-44.1916
-0.779	-24.1171	-44.2616
-0.78	-24.1867	-44.3208
-0.781	-24.2627	-44.3802
-0.782	-24.3587	-44.4439
-0.783	-24.4388	-44.5452
-0.784	-24.5324	-44.6491
-0.785	-24.6003	-44.7096
-0.786	-24.6624	-44.7013
-0.787	-24.7332	-44.794
-0.788	-24.8436	-44.8373
-0.789	-24.9378	-44.7877
-0.79	-25.0022	-44.8833
-0.791	-25.0823	-44.9703
-0.792	-25.1561	-45.0554
-0.793	-25.2403	-45.1172
-0.794	-25.2888	-45.3458
-0.795	-25.4025	-45.4573
-0.796	-25.4868	-45.5399
-0.797	-25.5534	-45.7203
-0.798	-25.6451	-45.7023
-0.799	-25.7085	-45.687
-0.8	-25.7913	-45.8748
-0.801	-25.8582	-45.9094
-0.802	-25.9408	-46.128
-0.803	-26.0289	-46.1869
-0.804	-26.0898	-46.219
-0.805	-26.1757	-46.281
-0.806	-26.2919	-46.3192
-0.807	-26.3377	-46.4512
-0.808	-26.3878	-46.6125
-0.809	-26.4675	-46.634
-0.81	-26.5488	-46.7282
-0.811	-26.634	-46.7821
-0.812	-26.7017	-46.8852
-0.813	-26.7846	-46.9546
-0.814	-26.891	-47.0401
-0.815	-26.9685	-47.1957
-0.816	-27.0724	-47.2901
-0.817	-27.145	-47.3145
-0.818	-27.2361	-47.3749
-0.819	-27.3201	-47.4517
-0.82	-27.4092	-47.5349
-0.821	-27.4659	-47.6672
-0.822	-27.5495	-47.7391
-0.823	-27.6201	-47.81
-0.824	-27.7224	-47.86
-0.825	-27.8103	-47.9968
-0.826	-27.9649	-48.1177
-0.827	-28.0791	-48.2078
-0.828	-28.131	-48.2857
-0.829	-28.2295	-48.3287
-0.83	-28.3193	-48.4993
-0.831	-28.3703	-48.5693
-0.832	-28.4506	-48.6345
-0.833	-28.4397	-48.6539
-0.834	-28.4777	-48.7155
-0.835	-28.6403	-48.8256
-0.836	-28.6946	-49.0137
-0.837	-28.817	-48.9959
-0.838	-28.9012	-49.108
-0.839	-28.9951	-49.0848
-0.84	-29.0921	-49.2885
-0.841	-29.1743	-49.3507
-0.842	-29.2471	-49.4458
-0.843	-29.3584	-49.4319
-0.844	-29.4628	-49.4897
-0.845	-29.5685	-49.6093
-0.846	-29.6316	-49.6948
-0.847	-29.7061	-49.7129
-0.848	-29.8087	-49.7493
-0.849	-29.8821	-49.8538
-0.85	-29.9787	-49.9525
-0.851	-30.065	-49.9817
-0.852	-30.1269	-50.0639
-0.853	-30.2276	-50.1009
-0.854	-30.3046	-50.1371
-0.855	-30.3953	-50.3016
-0.856	-30.4893	-50.3487
-0.857	-30.5624	-50.4219
-0.858	-30.6359	-50.5567
-0.859	-30.7321	-50.6656
-0.86	-30.8144	-50.7319
-0.861	-30.9047	-50.7368
-0.862	-30.9374	-50.7599
-0.863	-30.9542	-50.8285
-0.864	-31.0864	-51.0068
-0.865	-31.1817	-51.1582
-0.866	-31.2537	-51.2676
-0.867	-31.3382	-51.3537
-0.868	-31.404	-51.4248
-0.869	-31.5263	-51.5039
-0.87	-31.5913	-51.6151
-0.871	-31.6699	-51.6889
-0.872	-31.7786	-51.7802
-0.873	-31.9089	-51.889
-0.874	-32.0619	-51.9689
-0.875	-32.1214	-52.0189
-0.876	-32.1497	-52.0692
-0.877	-32.239	-52.1693
-0.878	-32.3776	-52.2794
-0.879	-32.4459	-52.3566
-0.88	-32.5731	-52.4126
-0.881	-32.6422	-52.5055
-0.882	-32.7579	-52.6296
-0.883	-32.859	-52.693
-0.884	-32.9164	-52.7813
-0.885	-33.0054	-52.8522
-0.886	-33.102	-52.9753
-0.887	-33.2004	-53.1164
-0.888	-33.3622	-53.097
-0.889	-33.4601	-53.2965
-0.89	-33.5119	-53.3863
-0.891	-33.5885	-53.4447
-0.892	-33.679	-53.5813
-0.893	-33.81	-53.5663
-0.894	-33.8849	-53.6831
-0.895	-33.9881	-53.7546
-0.896	-34.0457	-53.857
-0.897	-34.1485	-53.8371
-0.898	-34.2529	-53.9927
-0.899	-34.3349	-54.1002
-0.9	-34.3877	-54.145
-0.901	-34.4292	-54.203
-0.902	-34.577	-54.3608
-0.903	-34.6646	-54.547
-0.904	-34.757	-54.5854
-0.905	-34.8793	-54.6407
-0.906	-34.9301	-54.6927
-0.907	-34.8796	-54.6548
-0.908	-35.1015	-54.8316
-0.909	-35.1956	-54.9444
-0.91	-35.2717	-54.9947
-0.911	-35.3374	-55.1028
-0.912	-35.4442	-55.1655
-0.913	-35.5497	-55.2555
-0.914	-35.6763	-55.3204
-0.915	-35.7807	-55.3776
-0.916	-35.8457	-55.5407
-0.917	-35.9733	-55.6038
-0.918	-36.0795	-55.698
-0.919	-36.1605	-55.604
-0.92	-36.2549	-55.7655
-0.921	-36.3118	-55.8894
-0.922	-36.3838	-55.9606
-0.923	-36.5376	-56.0917
-0.924	-36.6093	-56.1203
-0.925	-36.7184	-56.2473
-0.926	-36.8227	-56.3734
-0.927	-36.9247	-56.444
-0.928	-37.0023	-56.5334
-0.929	-37.1333	-56.6035
-0.93	-37.1966	-56.7336
-0.931	-37.2825	-56.7767
-0.932	-37.3596	-56.828
-0.933	-37.483	-56.9501
-0.934	-37.5886	-57.0978
-0.935	-37.6898	-57.1695
-0.936	-37.775	-57.2503
-0.937	-37.8601	-57.3115
-0.938	-37.9599	-57.3598
-0.939	-38.0444	-57.5233
-0.94	-38.1354	-57.6314
-0.941	-38.2597	-57.7041
-0.942	-38.3439	-57.7837
-0.943	-38.4127	-57.8075
-0.944	-38.5312	-57.8846
-0.945	-38.63	-57.9421
-0.946	-38.7434	-57.9327
-0.947	-38.8268	-58.0642
-0.948	-38.9233	-58.1483
-0.949	-39.0476	-58.2529
-0.95	-39.1081	-58.2943

## Sheet: Fig 2c
Potential (V vs RHE)	Current of ethylene / mA cm-2
Potential (V vs RHE)	Cu/CP	Cu/GDL-CP
-0.4	2.75851	11.9889
-0.5	8.7545	17.1228
-0.6	12.787	24.134
-0.7	15.5278	26.7268
-0.8	10.9136	24.926

## Sheet: Fig 2d
Potential V vs RHE	FE Ethane	ethane EB	FE Ethene	Ethene Eb	FE 1-Butene	1-Butene EB	FE 1-isobutene	1-isobutene EB	FE 1,3-Butadiene	1,3-Butadiene-EB	FE Hydrogen	Hydrogen-EB	Current denisty (mA cm -2)
-0.3			53.2225	3.98525					46.8528	4.22889			3.28
-0.4			69.9471	2.9749					31.5246	4.56212			17.14
-0.5			77.5839	4.75739	2.747	0.80299			17.3341	2.19925			22.07
-0.6			83.2208	0.56374	7.16148	2.58971	0.99719	0.38129	6.40797	4.072	5.72816	2.03106	29
-0.7	1.16121	0.09434	68.0937	1.16409	6.12403	1.13813	1.09539	0.07928	2.63151	0.33544	21.2584	2.51441	39.25
-0.8	3.26536	2.88555	58.1025	7.09641	3.18436	0.31719	1.20654	0.288	1.0826	0.18014	30.1208	4.94354	42.9
-0.9	1.55032	0.02659	41.87	2.45887	1.53012	1.13751	0.75676	0.04381	0.9246	0.10974	45.4025	6.7433	63.5

## Sheet: Fig 2e
	Faraday Efficiency (Ethylene)	Current Density (Ethylene)
Cu NP	83.2208	24.134
Cu NP	77.5839	17.1228
Cu NP	68.0937	26.7268
CuO	69.58	9.46288
CuO	24.4519	16.5375
CuO	48.3284	15.2089
Pt/C	21.7	0.9331
Pt/C	19.5479	3.58508
Pt/C	12.7223	4.36631
Pd/C	62.2346	2.40848
Pd/C	43.7872	7.05849
Pd/C	33.0519	14.0239
Active carbon	48.6248	0.76827
Active carbon	11.4029	0.19841
Active carbon	41.4287	0.75607
MoS2	24.1619	0.62869
MoS2	19.0088	1.34772
MoS2	8.87084	0.76147
TiO2	6.54	0.90252
TiO2	4.4	0.3
TiO2	2.7	0.9
Cu plate	74.056	9.10889
Cu plate	36.4486	16.657
Cu plate	10.1579	11.3768

## Sheet: Fig 3b
Energy	Cu	Energy	Cu2O	Energy	Ar	Energy	C2H2	Energy	-0.6 V-Ar	Energy	-0.6-C2H2
8975.14	0.09537	8975.13	0.07325	8975.14	0.06878	8975.14	0.06828	8975.14	0.07903	8975.13	0.07488
8975.55	0.10296	8975.55	0.07784	8975.54	0.07434	8975.55	0.0741	8975.55	0.08532	8975.56	0.08008
8976	0.11935	8976	0.0871	8976	0.0864	8976.01	0.08603	8976.01	0.09908	8976	0.09383
8976.51	0.14518	8976.51	0.10104	8976.52	0.10571	8976.51	0.10436	8976.51	0.12064	8976.52	0.11398
8977.03	0.17615	8977.03	0.1153	8977.03	0.12853	8977.03	0.12725	8977.03	0.1465	8977.03	0.13732
8977.49	0.22664	8977.49	0.13609	8977.5	0.16752	8977.49	0.16477	8977.5	0.19054	8977.49	0.18221
8978.04	0.33325	8978.05	0.17226	8978.05	0.25236	8978.05	0.2486	8978.05	0.28717	8978.05	0.27398
8978.67	0.4442	8978.66	0.20692	8978.67	0.34522	8978.67	0.33838	8978.66	0.38662	8978.66	0.3725
8979.02	0.53077	8979.02	0.24133	8979.04	0.42543	8979.03	0.41374	8979.02	0.46923	8979.03	0.44914
8979.5	0.66565	8979.5	0.33564	8979.5	0.55348	8979.5	0.5423	8979.5	0.60188	8979.5	0.58153
8980.02	0.73343	8980.03	0.48723	8980.02	0.62575	8980.02	0.61543	8980.03	0.6691	8980.02	0.65155
8980.52	0.75613	8980.53	0.64161	8980.53	0.65241	8980.53	0.64714	8980.53	0.69378	8980.53	0.67424
8980.98	0.76531	8980.98	0.7868	8980.98	0.66256	8980.99	0.66504	8980.98	0.70172	8980.98	0.68022
8981.58	0.75866	8981.58	0.82332	8981.58	0.65699	8981.57	0.66031	8981.57	0.69592	8981.58	0.67374
8982.16	0.7502	8982.17	0.79976	8982.16	0.64716	8982.17	0.64965	8982.16	0.68222	8982.16	0.66463
8982.5	0.74254	8982.5	0.76952	8982.5	0.63876	8982.5	0.64062	8982.5	0.67959	8982.5	0.65653
8983.01	0.73649	8983	0.71497	8983	0.63064	8983	0.63015	8983	0.6702	8983	0.64939
8983.53	0.74332	8983.54	0.69199	8983.53	0.63791	8983.53	0.63581	8983.54	0.67841	8983.53	0.66053
8984.02	0.75659	8984.02	0.69287	8984.02	0.65391	8984.01	0.65093	8984.01	0.69576	8984.02	0.67259
8984.49	0.77859	8984.49	0.71485	8984.49	0.67778	8984.49	0.67564	8984.49	0.72029	8984.48	0.69705
8985.06	0.7921	8985.07	0.73698	8985.06	0.69483	8985.06	0.6926	8985.05	0.73452	8985.07	0.71382
8985.65	0.80312	8985.61	0.75529	8985.62	0.70686	8985.64	0.70449	8985.65	0.74652	8985.62	0.72316
8986	0.81097	8986	0.77232	8986	0.71881	8986	0.7164	8986	0.7562	8986	0.7356
8986.51	0.82669	8986.51	0.79241	8986.5	0.73821	8986.51	0.73539	8986.51	0.77551	8986.5	0.75283

## Sheet: Fig 3c
Raman shift	Intensit Ar	Raman shift	Intensity C2H2
1252.35	1.80262	1295.06	-14.8072
1254.11	1.78029	1296.81	-14.809
1255.87	1.83659	1298.56	-14.7886
1257.63	1.78093	1300.3	-14.8165
1259.38	1.74063	1302.04	-14.8254
1261.14	1.79646	1303.79	-14.8201
1262.89	1.74145	1305.53	-14.7894
1264.65	1.83416	1307.27	-14.8028
1266.4	1.7527	1309.01	-14.7963
1268.15	1.68978	1310.75	-14.7726
1269.91	1.64532	1312.49	-14.8188
1271.66	1.74116	1314.23	-14.8142
1273.41	1.69865	1315.97	-14.8539
1275.16	1.71285	1317.71	-14.8155
1276.91	1.62026	1319.45	-14.8008
1278.66	1.71392	1321.19	-14.8081
1280.41	1.72113	1322.92	-14.8027
1282.16	1.7074	1324.66	-14.7948
1283.91	1.71034	1326.4	-14.783
1285.66	1.66138	1328.13	-14.7966
1287.4	1.6756	1329.87	-14.7984
1289.15	1.67446	1331.6	-14.8217
1290.9	1.69286	1333.34	-14.84
1292.64	1.69424	1335.07	-14.8029
1294.39	1.77459	1336.8	-14.7765
1296.13	1.73797	1338.53	-14.7969
1297.87	1.70251	1340.26	-14.7853
1299.62	1.65606	1342	-14.8382
1301.36	1.67179	1343.73	-14.7507
1303.1	1.69058	1345.46	-14.7688
1304.84	1.694	1347.19	-14.8207
1306.58	1.69189	1348.92	-14.835
1308.33	1.66162	1350.64	-14.8677
1310.07	1.69559	1352.37	-14.8165
1311.81	1.58768	1354.1	-14.8108
1313.54	1.69876	1355.83	-14.8112
1315.28	1.66278	1357.55	-14.8193
1317.02	1.64512	1359.28	-14.8289
1318.76	1.65058	1361	-14.8603
1320.49	1.6323	1362.73	-14.8341
1322.23	1.60115	1364.45	-14.8078
1323.97	1.66365	1366.18	-14.7997
1325.7	1.63951	1367.9	-14.8309
1327.44	1.56532	1369.62	-14.8569
1329.17	1.62264	1371.34	-14.8296
1330.9	1.6656	1373.06	-14.8504
1332.64	1.52915	1374.78	-14.8713
1334.37	1.57969	1376.5	-14.8295
1336.1	1.56235	1378.22	-14.8272
1337.83	1.57523	1379.94	-14.8179
1339.56	1.53555	1381.66	-14.8403
1341.29	1.55681	1383.38	-14.8297
1343.02	1.55504	1385.1	-14.8617
1344.75	1.56643	1386.81	-14.8269
1346.48	1.58303	1388.53	-14.8687
1348.21	1.56399	1390.25	-14.8648
1349.94	1.55835	1391.96	-14.8445
1351.66	1.60142	1393.68	-14.9046
1353.39	1.52341	1395.39	-14.8404
1355.11	1.51996	1397.11	-14.8739
1356.84	1.5366	1398.82	-14.8493
1358.57	1.53368	1400.53	-14.8783
1360.29	1.51088	1402.24	-14.8414
1362.01	1.49701	1403.96	-14.8446
1363.74	1.50594	1405.67	-14.8535
1365.46	1.47819	1407.38	-14.831
1367.18	1.50669	1409.09	-14.8596
1368.9	1.49844	1410.8	-14.8623
1370.62	1.47184	1412.51	-14.898
1372.34	1.54138	1414.21	-14.8327
1374.06	1.51628	1415.92	-14.8582
1375.78	1.50111	1417.63	-14.8538
1377.5	1.4861	1419.34	-14.8877
1379.22	1.46103	1421.04	-14.8817
1380.94	1.43252	1422.75	-14.8857
1382.65	1.47162	1424.45	-14.867
1384.37	1.3567	1426.16	-14.838
1386.09	1.40374	1427.86	-14.932
1387.8	1.41001	1429.57	-14.8746
1389.52	1.36807	1431.27	-14.8467
1391.23	1.42376	1432.97	-14.9075
1392.95	1.43973	1434.67	-14.856
1394.66	1.38616	1436.37	-14.8705
1396.37	1.41875	1438.08	-14.8841
1398.09	1.35915	1439.78	-14.8726
1399.8	1.40201	1441.48	-14.9017
1401.51	1.45197	1443.18	-14.8939
1403.22	1.37156	1444.88	-14.8938
1404.93	1.46407	1446.57	-14.8547
1406.64	1.40704	1448.27	-14.8654
1408.35	1.36164	1449.97	-14.8559
1410.06	1.27774	1451.66	-14.9464
1411.76	1.36006	1453.36	-14.8617
1413.47	1.34256	1455.06	-14.8435
1415.18	1.38128	1456.75	-14.8755
1416.88	1.35862	1458.45	-14.9296
1418.59	1.36804	1460.14	-14.9131
1420.29	1.41658	1461.83	-14.8465
1422	1.32576	1463.53	-14.9112
1423.7	1.41238	1465.22	-14.8997
1425.41	1.39562	1466.91	-14.8256
1427.11	1.43857	1468.6	-14.8286
1428.81	1.43225	1470.29	-14.882
1430.52	1.42285	1471.98	-14.8987
1432.22	1.39683	1473.67	-14.9022
1433.92	1.44778	1475.36	-14.9184
1435.62	1.4991	1477.05	-14.8689
1437.32	1.44782	1478.74	-14.869
1439.02	1.43749	1480.43	-14.907
1440.72	1.39952	1482.11	-14.8958
1442.41	1.46292	1483.8	-14.9098
1444.11	1.36996	1485.49	-14.8451
1445.81	1.43489	1487.17	-14.8681
1447.51	1.45327	1488.86	-14.885
1449.2	1.42866	1490.54	-14.8459
1450.9	1.40314	1492.22	-14.9059
1452.59	1.40906	1493.91	-14.8454
1454.29	1.3585	1495.59	-14.8698
1455.98	1.32912	1497.27	-14.8679
1457.68	1.38389	1498.95	-14.9032
1459.37	1.37763	1500.63	-14.8806
1461.06	1.35762	1502.32	-14.8566
1462.75	1.30101	1504	-14.8834
1464.44	1.32055	1505.68	-14.9056
1466.13	1.30344	1507.35	-14.8358
1467.83	1.33532	1509.03	-14.8091
1469.52	1.29707	1510.71	-14.8694
1471.2	1.23169	1512.39	-14.8426
1472.89	1.25311	1514.07	-14.8728
1474.58	1.24146	1515.74	-14.9255
1476.27	1.27519	1517.42	-14.8839
1477.96	1.19995	1519.09	-14.908
1479.64	1.219	1520.77	-14.8487
1481.33	1.21333	1522.44	-14.87
1483.01	1.25174	1524.12	-14.8692
1484.7	1.24026	1525.79	-14.8598
1486.38	1.23471	1527.46	-14.8862
1488.07	1.18093	1529.14	-14.9358
1489.75	1.23594	1530.81	-14.8812
1491.43	1.17588	1532.48	-14.919
1493.12	1.21152	1534.15	-14.9302
1494.8	1.17266	1535.82	-14.8689
1496.48	1.206	1537.49	-14.8646
1498.16	1.1829	1539.16	-14.8963
1499.84	1.23618	1540.83	-14.9219
1501.52	1.14526	1542.49	-14.899
1503.2	1.21435	1544.16	-14.9341
1504.88	1.20156	1545.83	-14.8798
1506.55	1.22109	1547.49	-14.8987
1508.23	1.22598	1549.16	-14.872
1509.91	1.21655	1550.83	-14.9004
1511.59	1.21702	1552.49	-14.8954
1513.26	1.16608	1554.16	-14.8934
1514.94	1.19981	1555.82	-14.8951
1516.61	1.21753	1557.48	-14.9296
1518.29	1.12654	1559.14	-14.9367
1519.96	1.19425	1560.81	-14.9401
1521.63	1.14254	1562.47	-14.9596
1523.31	1.18765	1564.13	-14.9555
1524.98	1.21743	1565.79	-14.9247
1526.65	1.16884	1567.45	-14.9215
1528.32	1.19404	1569.11	-14.9277
1529.99	1.13084	1570.77	-14.9295
1531.66	1.17686	1572.43	-15.0084
1533.33	1.1286	1574.09	-14.9559
1535	1.15411	1575.74	-14.9782
1536.67	1.1942	1577.4	-14.9938
1538.34	1.20048	1579.06	-14.9385
1540	1.16468	1580.71	-14.9336
1541.67	1.1951	1582.37	-14.9896
1543.34	1.12867	1584.02	-14.978
1545	1.17149	1585.68	-14.9659
1546.67	1.12838	1587.33	-14.9608
1548.33	1.17819	1588.98	-14.9806
1550	1.11032	1590.64	-15.0105
1551.66	1.17457	1592.29	-15.0359
1553.32	1.17998	1593.94	-15.0237
1554.99	1.10203	1595.59	-15.0309
1556.65	1.06093	1597.24	-14.9605
1558.31	1.06963	1598.89	-14.9778
1559.97	1.09106	1600.54	-14.9697
1561.63	1.14372	1602.19	-14.9978
1563.29	1.15788	1603.84	-14.9593
1564.95	1.13918	1605.49	-15.012
1566.61	1.1491	1607.14	-15.0318
1568.27	1.16157	1608.78	-14.9958
1569.93	1.12556	1610.43	-14.9583
1571.58	1.09485	1612.08	-14.9712
1573.24	1.1286	1613.72	-14.9955
1574.9	1.13934	1615.37	-14.9794
1576.55	1.10768	1617.01	-14.9435
1578.21	1.09004	1618.66	-14.9782
1579.86	1.20221	1620.3	-15.0172
1581.52	1.08425	1621.94	-14.9817
1583.17	1.12447	1623.58	-14.9795
1584.83	1.1059	1625.23	-14.9854
1586.48	1.10118	1626.87	-14.9533
1588.13	1.11394	1628.51	-15.012
1589.78	1.08402	1630.15	-14.9258
1591.43	1.10801	1631.79	-14.9583
1593.08	1.07805	1633.43	-14.9635
1594.73	1.0244	1635.07	-14.9056
1596.38	1.07698	1636.7	-14.9863
1598.03	1.10232	1638.34	-14.8669
1599.68	1.12427	1639.98	-14.9073
1601.33	1.04574	1641.62	-14.8915
1602.98	1.1042	1643.25	-14.8886
1604.62	1.12097	1644.89	-14.8969
1606.27	1.04425	1646.52	-14.9158
1607.92	1.14642	1648.16	-14.8883
1609.56	1.06307	1649.79	-14.866
1611.21	1.01925	1651.43	-14.8603
1612.85	1.0772	1653.06	-14.8447
1614.49	1.02593	1654.69	-14.7619
1616.14	1.05725	1656.32	-14.7979
1617.78	1.02082	1657.95	-14.7545
1619.42	1.0229	1659.58	-14.7325
1621.06	1.00795	1661.22	-14.7472
1622.7	1.00122	1662.85	-14.6709
1624.35	0.96274	1664.47	-14.6711
1625.99	1.01818	1666.1	-14.5641
1627.62	0.99115	1667.73	-14.5874
1629.26	0.99276	1669.36	-14.5403
1630.9	0.99256	1670.99	-14.4887
1632.54	0.93846	1672.61	-14.5401
1634.18	0.99647	1674.24	-14.5318
1635.82	0.97087	1675.87	-14.4575
1637.45	0.98173	1677.49	-14.4104
1639.09	0.95416	1679.12	-14.4141
1640.72	0.96547	1680.74	-14.345
1642.36	0.98459	1682.36	-14.3254
1643.99	0.94641	1683.99	-14.2255
1645.63	0.97112	1685.61	-14.2341
1647.26	0.92933	1687.23	-14.2115
1648.89	0.90516	1688.85	-14.167
1650.53	0.99839	1690.48	-14.2034
1652.16	0.9524	1692.1	-14.1497
1653.79	0.85186	1693.72	-14.0827
1655.42	0.89308	1695.34	-14.1137
1657.05	0.93448	1696.95	-14.1122
1658.68	0.87667	1698.57	-14.1596
1660.31	0.9786	1700.19	-14.0983
1661.94	0.80345	1701.81	-14.1367
1663.57	0.93951	1703.43	-14.1493
1665.19	0.85048	1705.04	-14.1596
1666.82	0.83321	1706.66	-14.1662
1668.45	0.88947	1708.27	-14.2783
1670.07	0.84619	1709.89	-14.2522
1671.7	0.86641	1711.5	-14.2337
1673.32	0.78042	1713.12	-14.2887
1674.95	0.86161	1714.73	-14.3284
1676.57	0.83997	1716.34	-14.3574
1678.2	0.84906	1717.96	-14.3538
1679.82	0.81518	1719.57	-14.4219
1681.44	0.77639	1721.18	-14.4552
1683.06	0.84715	1722.79	-14.5055
1684.69	0.82181	1724.4	-14.5472
1686.31	0.82226	1726.01	-14.5297
1687.93	0.79303	1727.62	-14.6507
1689.55	0.85386	1729.23	-14.5857
1691.17	0.7629	1730.84	-14.6166
1692.79	0.77661	1732.44	-14.7157
1694.4	0.75244	1734.05	-14.7371
1696.02	0.74556	1735.66	-14.7486
1697.64	0.76236	1737.27	-14.7987
1699.26	0.73947	1738.87	-14.8151
1700.87	0.71343	1740.48	-14.8313
1702.49	0.71307	1742.08	-14.8788
1704.1	0.80216	1743.69	-14.88
1705.72	0.74992	1745.29	-14.9334
1707.33	0.76527	1746.89	-14.9808
1708.95	0.76546	1748.5	-14.9489
1710.56	0.71828	1750.1	-14.9977
1712.17	0.78725	1751.7	-15.0174
1713.78	0.80743	1753.3	-15.0596
1715.4	0.68224	1754.9	-15.0516
1717.01	0.78551	1756.5	-15.1008
1718.62	0.7415	1758.1	-15.1087
1720.23	0.71369	1759.7	-15.1151
1721.84	0.72666	1761.3	-15.1079
1723.45	0.684	1762.9	-15.1476
1725.06	0.76119	1764.49	-15.1646
1726.66	0.76579	1766.09	-15.156
1728.27	0.67629	1767.69	-15.1912
1729.88	0.76481	1769.28	-15.1811
1731.48	0.72915	1770.88	-15.1847
1733.09	0.68238	1772.48	-15.2042
1734.7	0.62347	1774.07	-15.2169
1736.3	0.68344	1775.66	-15.2122
1737.91	0.6834	1777.26	-15.1955
1739.51	0.6987	1778.85	-15.239
1741.11	0.66809	1780.44	-15.262
1742.72	0.66527	1782.04	-15.2912
1744.32	0.68509	1783.63	-15.2117
1745.92	0.66403	1785.22	-15.2823
1747.52	0.68673	1786.81	-15.2959
1749.12	0.67486	1788.4	-15.2808
1750.72	0.71574	1789.99	-15.2788
1752.32	0.69672	1791.58	-15.2838
1753.92	0.70708	1793.17	-15.2973
1755.52	0.60947	1794.75	-15.3245
1757.12	0.6961	1796.34	-15.3579
1758.72	0.62843	1797.93	-15.3526
1760.32	0.59228	1799.51	-15.3519
1761.91	0.61563	1801.1	-15.3209
1763.51	0.59067	1802.69	-15.3475
1765.1	0.62103	1804.27	-15.3385
1766.7	0.58762	1805.86	-15.3136
1768.3	0.54747	1807.44	-15.3257
1769.89	0.59953	1809.02	-15.2964
1771.48	0.57808	1810.61	-15.3637
1773.08	0.50271	1812.19	-15.3245
1774.67	0.56825	1813.77	-15.3441
1776.26	0.5311	1815.35	-15.3373
1777.85	0.53622	1816.93	-15.3206
1779.44	0.47876	1818.51	-15.3401
1781.03	0.55196	1820.09	-15.349
1782.63	0.50661	1821.67	-15.3631
1784.22	0.56679	1823.25	-15.3524
1785.8	0.52384	1824.83	-15.3146
1787.39	0.53445	1826.41	-15.3481
1788.98	0.53543	1827.99	-15.3396
1790.57	0.56124	1829.56	-15.3399
1792.16	0.49583	1831.14	-15.3364
1793.74	0.54352	1832.71	-15.3568
1795.33	0.52926	1834.29	-15.386
1796.91	0.56104	1835.87	-15.3372
1798.5	0.4424	1837.44	-15.3797
1800.08	0.44821	1839.01	-15.2947
1801.67	0.46456	1840.59	-15.301
1803.25	0.51113	1842.16	-15.3501
1804.84	0.55842	1843.73	-15.3705
1806.42	0.4855	1845.3	-15.3489
1808	0.51994	1846.88	-15.3526
1809.58	0.50141	1848.45	-15.3428
1811.16	0.51994	1850.02	-15.3419
1812.74	0.42924	1851.59	-15.3561
1814.32	0.46386	1853.16	-15.3159
1815.9	0.43005	1854.73	-15.3594
1817.48	0.52356	1856.29	-15.341
1819.06	0.44784	1857.86	-15.3679
1820.64	0.44446	1859.43	-15.3547
1822.22	0.48396	1861	-15.3618
1823.79	0.41017	1862.56	-15.3219
1825.37	0.50394	1864.13	-15.3449
1826.95	0.34115	1865.69	-15.3307
1828.52	0.4826	1867.26	-15.3301
1830.1	0.48013	1868.82	-15.3197
1831.67	0.4486	1870.39	-15.3451
1833.25	0.4266	1871.95	-15.3538
1834.82	0.46341	1873.51	-15.3596
1836.39	0.45103	1875.07	-15.3532
1837.96	0.42399	1876.64	-15.3715
1839.54	0.49424	1878.2	-15.3332
1841.11	0.42265	1879.76	-15.3587
1842.68	0.40544	1881.32	-15.3353
1844.25	0.42153	1882.88	-15.3221
1845.82	0.41012	1884.44	-15.3274
1847.39	0.40288	1886	-15.3367
1848.96	0.37593	1887.56	-15.3308
1850.53	0.36672	1889.11	-15.3188
1852.1	0.38743	1890.67	-15.3277
1853.66	0.40399	1892.23	-15.3336
1855.23	0.37315	1893.78	-15.3089
1856.8	0.37564	1895.34	-15.3156
1858.36	0.37525	1896.9	-15.3278
1859.93	0.32652	1898.45	-15.3202
1861.49	0.39153	1900	-15.3026
1863.06	0.32784	1901.56	-15.3134
1864.62	0.30589	1903.11	-15.2983
1866.18	0.2809	1904.67	-15.3054
1867.75	0.24898	1906.22	-15.2806
1869.31	0.26185	1907.77	-15.2901
1870.87	0.25402	1909.32	-15.3377
1872.43	0.33387	1910.87	-15.308
1874	0.33888	1912.42	-15.3102
1875.56	0.26515	1913.97	-15.3209
1877.12	0.38864	1915.52	-15.2643
1878.68	0.26588	1917.07	-15.3046
1880.23	0.25827	1918.62	-15.3054
1881.79	0.25316	1920.17	-15.2837
1883.35	0.27353	1921.72	-15.3251
1884.91	0.26048	1923.26	-15.2822
1886.47	0.22708	1924.81	-15.2768
1888.02	0.2754	1926.35	-15.2661
1889.58	0.20384	1927.9	-15.2866
1891.13	0.18956	1929.44	-15.2861
1892.69	0.24089	1930.99	-15.2779
1894.24	0.23225	1932.53	-15.2486
1895.8	0.27473	1934.08	-15.3177
1897.35	0.21992	1935.62	-15.3352
1898.9	0.21925	1937.16	-15.2809
1900.46	0.22683	1938.7	-15.3078
1902.01	0.26706	1940.25	-15.3071
1903.56	0.23925	1941.79	-15.3025
1905.11	0.23188	1943.33	-15.262
1906.66	0.25094	1944.87	-15.3012
1908.21	0.25666	1946.41	-15.3411
1909.76	0.21339	1947.95	-15.3024
1911.31	0.25187	1949.48	-15.3399
1912.86	0.22783	1951.02	-15.3039
1914.41	0.1938	1952.56	-15.3134
1915.95	0.24657	1954.1	-15.2838
1917.5	0.25694	1955.63	-15.2834
1919.05	0.15135	1957.17	-15.3354
1920.59	0.18988	1958.71	-15.3279
1922.14	0.15188	1960.24	-15.2873
1923.69	0.19422	1961.78	-15.324
1925.23	0.20738	1963.31	-15.2852
1926.77	0.19783	1964.84	-15.2964
1928.32	0.24329	1966.38	-15.3337
1929.86	0.18878	1967.91	-15.3656
1931.4	0.23366	1969.44	-15.3368
1932.94	0.21861	1970.97	-15.3529
1934.49	0.21342	1972.5	-15.3627
1936.03	0.22156	1974.03	-15.338
1937.57	0.2157	1975.57	-15.3275
1939.11	0.17518	1977.1	-15.3288
1940.65	0.16774	1978.62	-15.3619
1942.19	0.23502	1980.15	-15.3138
1943.73	0.24142	1981.68	-15.3273
1945.26	0.20098	1983.21	-15.3522
1946.8	0.18722	1984.74	-15.3579
1948.34	0.15216	1986.26	-15.3763
1949.87	0.17275	1987.79	-15.3788
1951.41	0.1748	1989.31	-15.3636
1952.95	0.23263	1990.84	-15.3973
1954.48	0.16682	1992.36	-15.4034
1955.55	0.16832	1993.42	-15.3518
1957.12	0.19383	1994.99	-15.3768
1958.7	0.20548	1996.55	-15.3642
1960.27	0.17293	1998.11	-15.3817
1961.84	0.21451	1999.67	-15.3368
1963.41	0.18835	2001.23	-15.3785
1964.98	0.19775	2002.79	-15.3879
1966.55	0.2125	2004.35	-15.3912
1968.12	0.1877	2005.91	-15.3722
1969.69	0.22742	2007.47	-15.4134
1971.26	0.18715	2009.03	-15.4069
1972.83	0.16031	2010.59	-15.3997
1974.4	0.24465	2012.15	-15.3933
1975.97	0.18767	2013.7	-15.4169
1977.54	0.20606	2015.26	-15.3951
1979.1	0.19838	2016.82	-15.3894
1980.67	0.11685	2018.37	-15.3761
1982.23	0.23982	2019.93	-15.4081
1983.8	0.15862	2021.49	-15.4194
1985.37	0.25785	2023.04	-15.4176
1986.93	0.2077	2024.6	-15.4365
1988.49	0.28977	2026.15	-15.388
1990.06	0.26089	2027.7	-15.3793
1991.62	0.27406	2029.26	-15.3982
1993.18	0.2887	2030.81	-15.4194
1994.75	0.2182	2032.36	-15.4306
1996.31	0.2739	2033.91	-15.4119
1997.87	0.33706	2035.46	-15.4277
1999.43	0.28874	2037.02	-15.3961
2000.99	0.30734	2038.57	-15.4554
2002.55	0.36122	2040.12	-15.4459
2004.11	0.28035	2041.67	-15.4448
2005.67	0.38072	2043.21	-15.4452
2007.23	0.3704	2044.76	-15.46
2008.79	0.38532	2046.31	-15.4458
2010.35	0.39006	2047.86	-15.4658
2011.91	0.36692	2049.41	-15.4507
2013.46	0.37229	2050.96	-15.4598
2015.02	0.40152	2052.5	-15.4895
2016.58	0.41619	2054.05	-15.465
2018.13	0.41622	2055.59	-15.4588
2019.69	0.43236	2057.14	-15.4904
2021.24	0.35935	2058.68	-15.4489
2022.8	0.40537	2060.23	-15.4827
2024.35	0.33782	2061.77	-15.4684
2025.91	0.4237	2063.32	-15.4815
2027.46	0.41756	2064.86	-15.4555
2029.01	0.34094	2066.4	-15.4677
2030.57	0.40754	2067.95	-15.4715
2032.12	0.43971	2069.49	-15.4883
2033.67	0.39466	2071.03	-15.4775
2035.22	0.42912	2072.57	-15.4752
2036.77	0.40086	2074.11	-15.462
2038.32	0.43676	2075.65	-15.4305
2039.87	0.33606	2077.19	-15.4258
2041.42	0.4346	2078.73	-15.442
2042.97	0.36546	2080.27	-15.4605
2044.52	0.36435	2081.81	-15.5054
2046.07	0.32004	2083.34	-15.45
2047.62	0.32937	2084.88	-15.4425
2049.16	0.37474	2086.42	-15.4536
2050.71	0.2314	2087.96	-15.4284

## Sheet: Fig 3d
IR wavenumber	Potential 0 V	IR wavenumber	Potential -0.1 V	IR wavenumber	Potential -0.2 V	IR wavenumber	Potential -0.3 V	IR wavenumber	Potential -0.4 V	IR wavenumber	Potential -0.5 V	IR wavenumber	Potential -0.6 V	IR wavenumber	Potential -0.7 V	IR wavenumber	Potential -0.8 V	IR wavenumber	Potential -0.9 V
1500.62	-0.000214807	1500.62	-0.000430815	1500.62	-0.000759934	1500.62	-0.000971171	1500.62	-0.000793616	1500.62	-0.000420409	1500.62	0.000458294	1500.62	0.000829501	1500.62	0.000948223	1500.62	0.000919171
1504.48	-0.000214877	1504.48	-0.000438221	1504.48	-0.000772639	1504.48	-0.000978153	1504.48	-0.000800611	1504.48	-0.000422317	1504.48	0.000455093	1504.48	0.000829241	1504.48	0.00094459	1504.48	0.000910046
1508.34	-0.00021332	1508.34	-0.000442829	1508.34	-0.00078043	1508.34	-0.000989665	1508.34	-0.000811262	1508.34	-0.000430328	1508.34	0.000447985	1508.34	0.000826424	1508.34	0.000941033	1508.34	0.000901526
1512.2	-0.000214323	1512.2	-0.000451552	1512.2	-0.000790361	1512.2	-0.001	1512.2	-0.000831683	1512.2	-0.000439196	1512.2	0.000437414	1512.2	0.000818221	1512.2	0.000928673	1512.2	0.000894191
1516.06	-0.000214942	1516.06	-0.000461924	1516.06	-0.000802369	1516.06	-0.00101	1516.06	-0.000855639	1516.06	-0.000448457	1516.06	0.000429139	1516.06	0.000806113	1516.06	0.000909208	1516.06	0.000879913
1519.92	-0.00021984	1519.92	-0.00047204	1519.92	-0.000813791	1519.92	-0.00101	1519.92	-0.000879477	1519.92	-0.000457224	1519.92	0.000425856	1519.92	0.000791662	1519.92	0.000891361	1519.92	0.000857674
1523.79	-0.000227959	1523.79	-0.000478424	1523.79	-0.000824554	1523.79	-0.00101	1523.79	-0.000902291	1523.79	-0.000474678	1523.79	0.000412376	1523.79	0.000769982	1523.79	0.000871251	1523.79	0.000832689
1527.64	-0.000234484	1527.64	-0.000483208	1527.64	-0.000833963	1527.64	-0.00102	1527.64	-0.000924508	1527.64	-0.000496778	1527.64	0.000391552	1527.64	0.00074602	1527.64	0.000848601	1527.64	0.000808666
1531.51	-0.000240206	1531.51	-0.000487561	1531.51	-0.000844994	1531.51	-0.00104	1531.51	-0.000946385	1531.51	-0.000527136	1531.51	0.000362438	1531.51	0.000719494	1531.51	0.000820921	1531.51	0.000781857
1535.37	-0.000252736	1535.37	-0.000496747	1535.37	-0.000857334	1535.37	-0.00105	1535.37	-0.000966855	1535.37	-0.000556167	1535.37	0.000334479	1535.37	0.000685204	1535.37	0.000791561	1535.37	0.000745935
1539.23	-0.000261244	1539.23	-0.00049779	1539.23	-0.000858308	1539.23	-0.00106	1539.23	-0.000967975	1539.23	-0.000579851	1539.23	0.000307455	1539.23	0.000657857	1539.23	0.000772928	1539.23	0.000716495
1543.09	-0.000264579	1543.09	-0.000495503	1543.09	-0.000858018	1543.09	-0.00107	1543.09	-0.000964343	1543.09	-0.000598139	1543.09	0.000282343	1543.09	0.000635561	1543.09	0.000752467	1543.09	0.000692924
1546.95	-0.000268662	1546.95	-0.000499077	1546.95	-0.000863909	1546.95	-0.00107	1546.95	-0.000966822	1546.95	-0.000605883	1546.95	0.000261106	1546.95	0.000607966	1546.95	0.00072154	1546.95	0.000662404
1550.81	-0.000273002	1550.81	-0.000503641	1550.81	-0.00086912	1550.81	-0.00108	1550.81	-0.000970596	1550.81	-0.000608184	1550.81	0.000239354	1550.81	0.000576246	1550.81	0.000687468	1550.81	0.000623611
1554.67	-0.000274521	1554.67	-0.000502959	1554.67	-0.000871271	1554.67	-0.00108	1554.67	-0.000968885	1554.67	-0.00061987	1554.67	0.000206969	1554.67	0.000539063	1554.67	0.000653572	1554.67	0.00057842
1558.53	-0.000277343	1558.53	-0.000504912	1558.53	-0.000879706	1558.53	-0.0011	1558.53	-0.000973907	1558.53	-0.000636918	1558.53	0.000164963	1558.53	0.000494527	1558.53	0.000605787	1558.53	0.000524896
1562.39	-0.000283523	1562.39	-0.000512217	1562.39	-0.000896706	1562.39	-0.00113	1562.39	-0.000993748	1562.39	-0.000658519	1562.39	0.000114566	1562.39	0.000437328	1562.39	0.000538073	1562.39	0.000462631
1566.25	-0.000288087	1566.25	-0.000522162	1566.25	-0.000922217	1566.25	-0.00116	1566.25	-0.00103	1566.25	-0.000693321	1566.25	5.06694e-05	1566.25	0.00035965	1566.25	0.000446169	1566.25	0.000378171
1570.11	-0.000295588	1570.11	-0.000539726	1570.11	-0.000958716	1570.11	-0.00121	1570.11	-0.00109	1570.11	-0.000756142	1570.11	-3.85787e-05	1570.11	0.000252063	1570.11	0.000324461	1570.11	0.000255407
1573.97	-0.00031437	1573.97	-0.000571648	1573.97	-0.00101	1573.97	-0.00128	1573.97	-0.00117	1573.97	-0.000847344	1573.97	-0.000160152	1573.97	0.000107585	1573.97	0.000165561	1573.97	9.27888e-05
1577.83	-0.000339957	1577.83	-0.000614109	1577.83	-0.00108	1577.83	-0.00138	1577.83	-0.00128	1577.83	-0.000966801	1577.83	-0.000316724	1577.83	-7.85594e-05	1577.83	-3.95231e-05	1577.83	-0.000108694
1581.69	-0.000370514	1581.69	-0.000662695	1581.69	-0.00115	1581.69	-0.00149	1581.69	-0.0014	1581.69	-0.00111	1581.69	-0.000507768	1581.69	-0.000306891	1581.69	-0.000288229	1581.69	-0.00035656
1585.55	-0.000401804	1585.55	-0.000710637	1585.55	-0.00122	1585.55	-0.0016	1585.55	-0.00152	1585.55	-0.00125	1585.55	-0.000726467	1585.55	-0.000573406	1585.55	-0.000575711	1585.55	-0.000650076
1589.41	-0.000431885	1589.41	-0.000751168	1589.41	-0.00128	1589.41	-0.00168	1589.41	-0.00162	1589.41	-0.00137	1589.41	-0.000944673	1589.41	-0.0008624	1589.41	-0.000890595	1589.41	-0.000979958
1593.27	-0.000443709	1593.27	-0.00076749	1593.27	-0.0013	1593.27	-0.00172	1593.27	-0.00168	1593.27	-0.00147	1593.27	-0.00115	1593.27	-0.00115	1593.27	-0.0012	1593.27	-0.00131
1597.13	-0.000445059	1597.13	-0.000761605	1597.13	-0.00127	1597.13	-0.00171	1597.13	-0.00169	1597.13	-0.00151	1597.13	-0.00132	1597.13	-0.00141	1597.13	-0.0015	1597.13	-0.00162
1600.99	-0.000442697	1600.99	-0.000732935	1600.99	-0.00121	1600.99	-0.00165	1600.99	-0.00165	1600.99	-0.00149	1600.99	-0.00144	1600.99	-0.00162	1600.99	-0.00175	1600.99	-0.0019
1604.85	-0.000434251	1604.85	-0.000679743	1604.85	-0.00111	1604.85	-0.00154	1604.85	-0.00156	1604.85	-0.00142	1604.85	-0.0015	1604.85	-0.00178	1604.85	-0.00195	1604.85	-0.00213
1608.71	-0.000418538	1608.71	-0.000608603	1608.71	-0.000983562	1608.71	-0.0014	1608.71	-0.00142	1608.71	-0.00131	1608.71	-0.0015	1608.71	-0.00187	1608.71	-0.00207	1608.71	-0.00228
1612.57	-0.000402293	1612.57	-0.000534155	1612.57	-0.000843041	1612.57	-0.00124	1612.57	-0.00126	1612.57	-0.00115	1612.57	-0.00145	1612.57	-0.00189	1612.57	-0.00213	1612.57	-0.00235
1616.43	-0.000387513	1616.43	-0.000456818	1616.43	-0.000703944	1616.43	-0.00107	1616.43	-0.00109	1616.43	-0.000979878	1616.43	-0.00134	1616.43	-0.00184	1616.43	-0.0021	1616.43	-0.00235
1620.29	-0.000376782	1620.29	-0.000385472	1620.29	-0.000583847	1620.29	-0.00092577	1620.29	-0.000926355	1620.29	-0.000811127	1620.29	-0.0012	1620.29	-0.00174	1620.29	-0.00201	1620.29	-0.00227
1624.15	-0.000380879	1624.15	-0.000340288	1624.15	-0.000495626	1624.15	-0.000807109	1624.15	-0.000797349	1624.15	-0.000660592	1624.15	-0.00104	1624.15	-0.00158	1624.15	-0.00187	1624.15	-0.00213
1628.01	-0.00039562	1628.01	-0.00033091	1628.01	-0.000444849	1628.01	-0.00072768	1628.01	-0.00070739	1628.01	-0.000538192	1628.01	-0.000867574	1628.01	-0.00141	1628.01	-0.00169	1628.01	-0.00196
1631.87	-0.000414543	1631.87	-0.000347877	1631.87	-0.000431829	1631.87	-0.000691355	1631.87	-0.00064984	1631.87	-0.000460248	1631.87	-0.000706951	1631.87	-0.00121	1631.87	-0.00148	1631.87	-0.00176
1635.73	-0.000442877	1635.73	-0.000388661	1635.73	-0.000460072	1635.73	-0.000698683	1635.73	-0.000633368	1635.73	-0.000422908	1635.73	-0.000571482	1635.73	-0.00103	1635.73	-0.00127	1635.73	-0.00156
1639.59	-0.000474558	1639.59	-0.000445895	1639.59	-0.000518437	1639.59	-0.000738932	1639.59	-0.000653177	1639.59	-0.000416532	1639.59	-0.000462337	1639.59	-0.000849102	1639.59	-0.00107	1639.59	-0.00135
1643.45	-0.000504832	1643.45	-0.000510883	1643.45	-0.000593921	1643.45	-0.00080005	1643.45	-0.000698747	1643.45	-0.000433264	1643.45	-0.000375066	1643.45	-0.000688847	1643.45	-0.000888765	1643.45	-0.00116
1647.31	-0.000528852	1647.31	-0.000577095	1647.31	-0.000674248	1647.31	-0.000868461	1647.31	-0.000754549	1647.31	-0.000466565	1647.31	-0.000305155	1647.31	-0.000549564	1647.31	-0.000725637	1647.31	-0.000983101
1651.17	-0.000550919	1651.17	-0.000639084	1651.17	-0.000753233	1651.17	-0.000934422	1651.17	-0.000817633	1651.17	-0.000507671	1651.17	-0.000247498	1651.17	-0.000432016	1651.17	-0.000587406	1651.17	-0.000826092
1655.03	-0.00057119	1655.03	-0.000692648	1655.03	-0.00083134	1655.03	-0.000999302	1655.03	-0.000887294	1655.03	-0.000550809	1655.03	-0.000203428	1655.03	-0.000335286	1655.03	-0.000477833	1655.03	-0.000693921
1658.89	-0.000585788	1658.89	-0.000736517	1658.89	-0.000904139	1658.89	-0.00106	1658.89	-0.000957338	1658.89	-0.00059398	1658.89	-0.00017734	1658.89	-0.000260568	1658.89	-0.00039139	1658.89	-0.000583822
1662.75	-0.000593169	1662.75	-0.00077087	1662.75	-0.000967283	1662.75	-0.00112	1662.75	-0.00102	1662.75	-0.000639846	1662.75	-0.000165318	1662.75	-0.000204036	1662.75	-0.000317871	1662.75	-0.000493457
1666.61	-0.00059583	1666.61	-0.00079538	1666.61	-0.00102	1666.61	-0.00117	1666.61	-0.00108	1666.61	-0.000674934	1666.61	-0.000156348	1666.61	-0.000159578	1666.61	-0.000255544	1666.61	-0.000418026
1670.47	-0.000589874	1670.47	-0.000800985	1670.47	-0.00106	1670.47	-0.00122	1670.47	-0.00112	1670.47	-0.000706117	1670.47	-0.00015452	1670.47	-0.000122526	1670.47	-0.000202896	1670.47	-0.000345215
1674.33	-0.000578808	1674.33	-0.000795719	1674.33	-0.00109	1674.33	-0.00125	1674.33	-0.00116	1674.33	-0.000739557	1674.33	-0.000156574	1674.33	-8.84264e-05	1674.33	-0.000154011	1674.33	-0.000277522
1678.19	-0.000565531	1678.19	-0.000788693	1678.19	-0.0011	1678.19	-0.00127	1678.19	-0.00118	1678.19	-0.000757688	1678.19	-0.000140502	1678.19	-4.90336e-05	1678.19	-9.73798e-05	1678.19	-0.000210816
1682.05	-0.000543263	1682.05	-0.000777282	1682.05	-0.0011	1682.05	-0.00128	1682.05	-0.00118	1682.05	-0.00076626	1682.05	-0.000111393	1682.05	-5.7583e-06	1682.05	-2.72892e-05	1682.05	-0.000145299
1685.91	-0.000517176	1685.91	-0.000757314	1685.91	-0.00109	1685.91	-0.00128	1685.91	-0.00118	1685.91	-0.000770037	1685.91	-7.79274e-05	1685.91	4.58487e-05	1685.91	5.27429e-05	1685.91	-7.31237e-05
1689.78	-0.000493903	1689.78	-0.00073113	1689.78	-0.00108	1689.78	-0.00127	1689.78	-0.00116	1689.78	-0.000765126	1689.78	-4.2574e-05	1689.78	0.000103917	1689.78	0.000128689	1689.78	9.35479e-06
1693.63	-0.000468907	1693.63	-0.000703	1693.63	-0.00106	1693.63	-0.00126	1693.63	-0.00115	1693.63	-0.000753877	1693.63	-3.57485e-06	1693.63	0.000169223	1693.63	0.000205169	1693.63	9.57661e-05
1697.49	-0.000443288	1697.49	-0.000673358	1697.49	-0.00103	1697.49	-0.00124	1697.49	-0.00113	1697.49	-0.000737547	1697.49	3.82562e-05	1697.49	0.000237456	1697.49	0.000282465	1697.49	0.000184382
1701.36	-0.000420858	1701.36	-0.000645721	1701.36	-0.000999471	1701.36	-0.00122	1701.36	-0.00112	1701.36	-0.000718013	1701.36	8.23753e-05	1701.36	0.000302916	1701.36	0.000355286	1701.36	0.000269611
1705.21	-0.000400791	1705.21	-0.000621314	1705.21	-0.000973067	1705.21	-0.0012	1705.21	-0.00111	1705.21	-0.000697533	1705.21	0.000122921	1705.21	0.000364979	1705.21	0.000418241	1705.21	0.000347901
1709.08	-0.000381681	1709.08	-0.000597256	1709.08	-0.000949264	1709.08	-0.00119	1709.08	-0.0011	1709.08	-0.000677303	1709.08	0.000154612	1709.08	0.000426801	1709.08	0.000479013	1709.08	0.000425237
1712.94	-0.000361482	1712.94	-0.000574487	1712.94	-0.000924422	1712.94	-0.00117	1712.94	-0.00109	1712.94	-0.000661316	1712.94	0.000180153	1712.94	0.000483769	1712.94	0.000543291	1712.94	0.000500203
1716.8	-0.000341478	1716.8	-0.000557183	1716.8	-0.000900684	1716.8	-0.00116	1716.8	-0.00107	1716.8	-0.000650216	1716.8	0.000206582	1716.8	0.000533734	1716.8	0.000604886	1716.8	0.000568678
1720.66	-0.000323533	1720.66	-0.000542004	1720.66	-0.000880908	1720.66	-0.00115	1720.66	-0.00107	1720.66	-0.000641244	1720.66	0.000227741	1720.66	0.000578237	1720.66	0.000654151	1720.66	0.0006309
1724.52	-0.00030998	1724.52	-0.000531223	1724.52	-0.000867074	1724.52	-0.00115	1724.52	-0.00107	1724.52	-0.000640639	1724.52	0.000238841	1724.52	0.000614678	1724.52	0.000691507	1724.52	0.00068253
1728.38	-0.000299575	1728.38	-0.000524	1728.38	-0.000856939	1728.38	-0.00114	1728.38	-0.00106	1728.38	-0.000644321	1728.38	0.000249212	1728.38	0.000645304	1728.38	0.000729301	1728.38	0.000725876
1732.24	-0.000290519	1732.24	-0.000515892	1732.24	-0.000853881	1732.24	-0.00114	1732.24	-0.00106	1732.24	-0.000644166	1732.24	0.000265275	1732.24	0.000671311	1732.24	0.000765272	1732.24	0.000765741
1736.1	-0.000284769	1736.1	-0.000508586	1736.1	-0.000858697	1736.1	-0.00114	1736.1	-0.00107	1736.1	-0.000644466	1736.1	0.000279838	1736.1	0.000689613	1736.1	0.000790527	1736.1	0.000797922
1739.96	-0.000282814	1739.96	-0.000501814	1739.96	-0.000863742	1739.96	-0.00115	1739.96	-0.00108	1739.96	-0.000644494	1739.96	0.000290226	1739.96	0.000701003	1739.96	0.000806202	1739.96	0.000821917
1743.82	-0.00027934	1743.82	-0.000491074	1743.82	-0.000866724	1743.82	-0.00116	1743.82	-0.00109	1743.82	-0.000647967	1743.82	0.000294454	1743.82	0.000711587	1743.82	0.000821285	1743.82	0.000843368
1747.68	-0.000275111	1747.68	-0.000484554	1747.68	-0.000871787	1747.68	-0.00116	1747.68	-0.00109	1747.68	-0.000654276	1747.68	0.000297237	1747.68	0.000720363	1747.68	0.000835557	1747.68	0.000859672
1751.54	-0.000270013	1751.54	-0.000480294	1751.54	-0.000874465	1751.54	-0.00117	1751.54	-0.0011	1751.54	-0.000661133	1751.54	0.000298413	1751.54	0.00072751	1751.54	0.000850016	1751.54	0.0008746
1755.4	-0.000266472	1755.4	-0.000478661	1755.4	-0.000878874	1755.4	-0.00118	1755.4	-0.0011	1755.4	-0.000664871	1755.4	0.000299858	1755.4	0.000734017	1755.4	0.000859125	1755.4	0.000888685
1759.26	-0.000262753	1759.26	-0.000479739	1759.26	-0.000884828	1759.26	-0.00119	1759.26	-0.0011	1759.26	-0.00066652	1759.26	0.000300536	1759.26	0.000740107	1759.26	0.000864814	1759.26	0.000903618
1763.12	-0.000255311	1763.12	-0.000480029	1763.12	-0.0008892	1763.12	-0.0012	1763.12	-0.0011	1763.12	-0.000672165	1763.12	0.000297059	1763.12	0.000745494	1763.12	0.000875713	1763.12	0.000920121
1766.98	-0.000245101	1766.98	-0.000479687	1766.98	-0.000888958	1766.98	-0.00121	1766.98	-0.0011	1766.98	-0.000681874	1766.98	0.000292131	1766.98	0.000749669	1766.98	0.000889888	1766.98	0.000934699
1770.84	-0.000240696	1770.84	-0.000483238	1770.84	-0.000889673	1770.84	-0.00121	1770.84	-0.0011	1770.84	-0.000691566	1770.84	0.000290953	1770.84	0.000753897	1770.84	0.000899549	1770.84	0.000945778
1774.7	-0.000240257	1774.7	-0.000485939	1774.7	-0.000892075	1774.7	-0.00122	1774.7	-0.0011	1774.7	-0.000699367	1774.7	0.000289416	1774.7	0.000759446	1774.7	0.000906576	1774.7	0.000955316
1778.56	-0.000243998	1778.56	-0.000489062	1778.56	-0.000893672	1778.56	-0.00122	1778.56	-0.00111	1778.56	-0.000702369	1778.56	0.000290965	1778.56	0.00076705	1778.56	0.000912777	1778.56	0.000963007
1782.42	-0.000243841	1782.42	-0.000485544	1782.42	-0.000891074	1782.42	-0.00122	1782.42	-0.00111	1782.42	-0.000704286	1782.42	0.000293053	1782.42	0.000778131	1782.42	0.000923312	1782.42	0.000973422
1786.28	-0.000240858	1786.28	-0.000478233	1786.28	-0.000889931	1786.28	-0.00122	1786.28	-0.00111	1786.28	-0.000707378	1786.28	0.000292804	1786.28	0.000788856	1786.28	0.000931766	1786.28	0.000983756
1790.14	-0.000239371	1790.14	-0.000471076	1790.14	-0.000889681	1790.14	-0.00122	1790.14	-0.00112	1790.14	-0.000711443	1790.14	0.000291105	1790.14	0.000796719	1790.14	0.00093531	1790.14	0.000990359
1794	-0.000237036	1794	-0.000463929	1794	-0.000889281	1794	-0.00123	1794	-0.00113	1794	-0.000717523	1794	0.000285726	1794	0.000799532	1794	0.000936606	1794	0.000991344
1797.86	-0.000231549	1797.86	-0.000456878	1797.86	-0.00089066	1797.86	-0.00124	1797.86	-0.00115	1797.86	-0.00072606	1797.86	0.000275768	1797.86	0.000797492	1797.86	0.000935096	1797.86	0.000991996
1801.72	-0.000224834	1801.72	-0.000452116	1801.72	-0.000891201	1801.72	-0.00124	1801.72	-0.00116	1801.72	-0.000736098	1801.72	0.000264612	1801.72	0.000793771	1801.72	0.000929802	1801.72	0.000992625

## Sheet: Fig 4b
	Adsorption Free Energy (eV)
Surface Coverage (ML)	Cu(100)	Cu(110)	Cu(111)
0.1	-1.28	-1.32	-1.41
0.2	-1.11	-1.17	-1.49
0.3	-1.33	-1.22	-1.29
0.4	-1.25	-1.19	-1.42
0.5	-0.99	-1.24	-1.39
0.6	-0.84	-1.16	0.57
0.7	-0.4	-1.15
0.8	-0.07	-1.01
0.9	-0.14	-1.05
1	-0.17	-1

## Sheet: Fig 4c
	Adsorption Free Energy (eV)
Specie	Cu(100)	Cu(110)	Cu(111)
H*	0.56	0.17	0.49

## Sheet: Fig S2
	Intensity		Intensity
2Theta	Cu MP	2Theta	Cu bulk
10	0.30274	10	0.30269
10.02	0.30274	10.02	0.30269
10.04	0.30274	10.04	0.30269
10.06	0.3	10.06	0.30134
10.08	0.317	10.08	0.30302
10.1	0.32029	10.1	0.3
10.12	0.3	10.12	0.30084
10.14	0.31535	10.14	0.30185
10.16	0.30822	10.16	0.30336
10.18	0.3011	10.18	0.30168
10.2	0.3	10.2	0.30252
10.22	0.31206	10.22	0.30151
10.24	0.31261	10.24	0.30336
10.26	0.30274	10.26	0.3005
10.28	0.30274	10.28	0.30218
10.3	0.3011	10.3	0.30453
10.32	0.30877	10.32	0.30319
10.34	0.3011	10.34	0.30151
10.36	0.3	10.36	0.30134
10.38	0.3	10.38	0.30235
10.4	0.30877	10.4	0.30269
10.42	0.30493	10.42	0.30269
10.44	0.30329	10.44	0.30017
10.46	0.30055	10.46	0.30302
10.48	0.3	10.48	0.30084
10.5	0.30274	10.5	0.30034
10.52	0.3	10.52	0.30336
10.54	0.31535	10.54	0.30336
10.56	0.30274	10.56	0.30067
10.58	0.30493	10.58	0.30252
10.6	0.30822	10.6	0.30252
10.62	0.30603	10.62	0.30218
10.64	0.31371	10.64	0.3042
10.66	0.3	10.66	0.3005
10.68	0.30493	10.68	0.30336
10.7	0.30548	10.7	0.3
10.72	0.30768	10.72	0.30386
10.74	0.3	10.74	0.30269
10.76	0.30713	10.76	0.30252
10.78	0.30219	10.78	0.3
10.8	0.30219	10.8	0.30269
10.82	0.31096	10.82	0.30134
10.84	0.30877	10.84	0.30336
10.86	0.30822	10.86	0.30151
10.88	0.3	10.88	0.30252
10.9	0.3	10.9	0.30285
10.92	0.32577	10.92	0.30185
10.94	0.3148	10.94	0.30185
10.96	0.30658	10.96	0.30235
10.98	0.30219	10.98	0.30336
11	0.30219	11	0.30504
11.02	0.3	11.02	0.30285
11.04	0.31151	11.04	0.3005
11.06	0.31042	11.06	0.30168
11.08	0.31645	11.08	0.30302
11.1	0.30548	11.1	0.30151
11.12	0.30219	11.12	0.3
11.14	0.31316	11.14	0.3
11.16	0.3011	11.16	0.3047
11.18	0.3	11.18	0.30302
11.2	0.31096	11.2	0.30453
11.22	0.32357	11.22	0.30336
11.24	0.32083	11.24	0.30336
11.26	0.317	11.26	0.30235
11.28	0.31261	11.28	0.3005
11.3	0.30822	11.3	0.30269
11.32	0.3	11.32	0.30084
11.34	0.31261	11.34	0.30537
11.36	0.30164	11.36	0.30285
11.38	0.31261	11.38	0.30638
11.4	0.32412	11.4	0.30218
11.42	0.30219	11.42	0.30285
11.44	0.3	11.44	0.30151
11.46	0.31206	11.46	0.30319
11.48	0.30548	11.48	0.30369
11.5	0.30274	11.5	0.3005
11.52	0.31864	11.52	0.30352
11.54	0.31809	11.54	0.30369
11.56	0.3	11.56	0.30218
11.58	0.30768	11.58	0.30252
11.6	0.3148	11.6	0.30168
11.62	0.31261	11.62	0.3005
11.64	0.30877	11.64	0.30386
11.66	0.30164	11.66	0.30319
11.68	0.31371	11.68	0.30403
11.7	0.30439	11.7	0.30084
11.72	0.30877	11.72	0.30269
11.74	0.3	11.74	0.30134
11.76	0.31425	11.76	0.30285
11.78	0.30713	11.78	0.30252
11.8	0.30548	11.8	0.30369
11.82	0.32083	11.82	0.30453
11.84	0.30603	11.84	0.30218
11.86	0.3	11.86	0.3005
11.88	0.32357	11.88	0.30084
11.9	0.30274	11.9	0.30487
11.92	0.3148	11.92	0.30403
11.94	0.3	11.94	0.30201
11.96	0.3011	11.96	0.30168
11.98	0.31261	11.98	0.30554
12	0.31151	12	0.30084
12.02	0.30548	12.02	0.30117
12.04	0.3	12.04	0.30285
12.06	0.30987	12.06	0.3
12.08	0.30219	12.08	0.3047
12.1	0.30164	12.1	0.30151
12.12	0.31371	12.12	0.30537
12.14	0.3148	12.14	0.3
12.16	0.3011	12.16	0.3
12.18	0.3011	12.18	0.30453
12.2	0.31151	12.2	0.30185
12.22	0.30329	12.22	0.30269
12.24	0.31864	12.24	0.30285
12.26	0.31371	12.26	0.3047
12.28	0.30439	12.28	0.3
12.3	0.3	12.3	0.3052
12.32	0.31042	12.32	0.30134
12.34	0.31096	12.34	0.3005
12.36	0.30384	12.36	0.30218
12.38	0.32412	12.38	0.30336
12.4	0.31151	12.4	0.30269
12.42	0.30164	12.42	0.30084
12.44	0.3	12.44	0.30034
12.46	0.30055	12.46	0.30218
12.48	0.31919	12.48	0.30218
12.5	0.31425	12.5	0.30269
12.52	0.31151	12.52	0.30285
12.54	0.3148	12.54	0.30117
12.56	0.31096	12.56	0.30151
12.58	0.32029	12.58	0.30134
12.6	0.31206	12.6	0.30067
12.62	0.31151	12.62	0.30185
12.64	0.30932	12.64	0.30504
12.66	0.31206	12.66	0.30185
12.68	0.3	12.68	0.3005
12.7	0.3	12.7	0.30487
12.72	0.31371	12.72	0.30218
12.74	0.30439	12.74	0.30218
12.76	0.30274	12.76	0.30134
12.78	0.30932	12.78	0.30504
12.8	0.3148	12.8	0.30185
12.82	0.30493	12.82	0.3
12.84	0.30658	12.84	0.3042
12.86	0.31042	12.86	0.30369
12.88	0.32412	12.88	0.30285
12.9	0.3	12.9	0.30084
12.92	0.31535	12.92	0.30067
12.94	0.30932	12.94	0.30185
12.96	0.31919	12.96	0.30151
12.98	0.31645	12.98	0.30201
13	0.3	13	0.30403
13.02	0.30932	13.02	0.30269
13.04	0.30274	13.04	0.30134
13.06	0.31535	13.06	0.30101
13.08	0.30164	13.08	0.30336
13.1	0.3011	13.1	0.30218
13.12	0.31535	13.12	0.30101
13.14	0.30384	13.14	0.30101
13.16	0.30384	13.16	0.30352
13.18	0.32138	13.18	0.3
13.2	0.30164	13.2	0.3042
13.22	0.3	13.22	0.30117
13.24	0.3148	13.24	0.30084
13.26	0.30987	13.26	0.30302
13.28	0.30439	13.28	0.30134
13.3	0.3	13.3	0.30252
13.32	0.30055	13.32	0.30168
13.34	0.31425	13.34	0.30336
13.36	0.30987	13.36	0.30134
13.38	0.3	13.38	0.30319
13.4	0.30329	13.4	0.30201
13.42	0.32193	13.42	0.30084
13.44	0.30493	13.44	0.3005
13.46	0.30274	13.46	0.30336
13.48	0.30439	13.48	0.30436
13.5	0.3	13.5	0.30201
13.52	0.30822	13.52	0.3
13.54	0.32248	13.54	0.30269
13.56	0.32193	13.56	0.30235
13.58	0.3	13.58	0.30185
13.6	0.30329	13.6	0.30185
13.62	0.30987	13.62	0.30134
13.64	0.31645	13.64	0.30504
13.66	0.30603	13.66	0.30554
13.68	0.30329	13.68	0.30151
13.7	0.30603	13.7	0.3
13.72	0.3	13.72	0.30067
13.74	0.31371	13.74	0.30319
13.76	0.30439	13.76	0.30218
13.78	0.30274	13.78	0.3
13.8	0.32522	13.8	0.30067
13.82	0.32522	13.82	0.30352
13.84	0.31425	13.84	0.30218
13.86	0.3159	13.86	0.30302
13.88	0.30822	13.88	0.30034
13.9	0.30384	13.9	0.3
13.92	0.3	13.92	0.30302
13.94	0.30055	13.94	0.30504
13.96	0.30932	13.96	0.30403
13.98	0.31261	13.98	0.3
14	0.30987	14	0.30218
14.02	0.30384	14.02	0.30134
14.04	0.30548	14.04	0.30252
14.06	0.30877	14.06	0.30067
14.08	0.30274	14.08	0.30034
14.1	0.31261	14.1	0.3
14.12	0.30219	14.12	0.30084
14.14	0.30329	14.14	0.3
14.16	0.30055	14.16	0.30235
14.18	0.30603	14.18	0.30352
14.2	0.31316	14.2	0.3
14.22	0.30932	14.22	0.3
14.24	0.30493	14.24	0.3
14.26	0.30713	14.26	0.30218
14.28	0.32029	14.28	0.3042
14.3	0.3	14.3	0.30134
14.32	0.3011	14.32	0.30101
14.34	0.30768	14.34	0.30084
14.36	0.30768	14.36	0.30034
14.38	0.30713	14.38	0.3
14.4	0.30329	14.4	0.30218
14.42	0.30987	14.42	0.3
14.44	0.30055	14.44	0.30084
14.46	0.3	14.46	0.30285
14.48	0.3	14.48	0.30269
14.5	0.30329	14.5	0.30134
14.52	0.30768	14.52	0.30201
14.54	0.30384	14.54	0.3042
14.56	0.30219	14.56	0.30285
14.58	0.30877	14.58	0.30034
14.6	0.31261	14.6	0.30201
14.62	0.31151	14.62	0.30201
14.64	0.3	14.64	0.30319
14.66	0.31151	14.66	0.30218
14.68	0.30987	14.68	0.30151
14.7	0.30877	14.7	0.30067
14.72	0.3	14.72	0.30235
14.74	0.30932	14.74	0.3042
14.76	0.31151	14.76	0.30336
14.78	0.32138	14.78	0.30252
14.8	0.3	14.8	0.3
14.82	0.3	14.82	0.30067
14.84	0.31645	14.84	0.30218
14.86	0.30603	14.86	0.3
14.88	0.30055	14.88	0.30302
14.9	0.3	14.9	0.30319
14.92	0.3	14.92	0.30269
14.94	0.30658	14.94	0.30168
14.96	0.31919	14.96	0.30067
14.98	0.30932	14.98	0.30017
15	0.30603	15	0.3
15.02	0.3	15.02	0.30017
15.04	0.30932	15.04	0.3
15.06	0.30548	15.06	0.30201
15.08	0.31206	15.08	0.30453
15.1	0.30987	15.1	0.30134
15.12	0.3	15.12	0.30084
15.14	0.30055	15.14	0.30369
15.16	0.30439	15.16	0.30252
15.18	0.30768	15.18	0.3
15.2	0.30877	15.2	0.3
15.22	0.32193	15.22	0.30336
15.24	0.30877	15.24	0.30269
15.26	0.30384	15.26	0.30017
15.28	0.3	15.28	0.30201
15.3	0.30274	15.3	0.3
15.32	0.31096	15.32	0.30537
15.34	0.30603	15.34	0.3042
15.36	0.30164	15.36	0.30034
15.38	0.3	15.38	0.30017
15.4	0.3	15.4	0.3
15.42	0.31316	15.42	0.3
15.44	0.31645	15.44	0.30252
15.46	0.30548	15.46	0.30201
15.48	0.3	15.48	0.30168
15.5	0.30548	15.5	0.30252
15.52	0.30658	15.52	0.3
15.54	0.30877	15.54	0.30168
15.56	0.30713	15.56	0.3052
15.58	0.30603	15.58	0.3
15.6	0.3	15.6	0.30185
15.62	0.3	15.62	0.30285
15.64	0.30822	15.64	0.3
15.66	0.30713	15.66	0.3005
15.68	0.3	15.68	0.30168
15.7	0.30768	15.7	0.3005
15.72	0.3	15.72	0.30218
15.74	0.3011	15.74	0.30151
15.76	0.31371	15.76	0.30084
15.78	0.30439	15.78	0.30252
15.8	0.30439	15.8	0.30034
15.82	0.31316	15.82	0.30017
15.84	0.3	15.84	0.3005
15.86	0.3	15.86	0.30218
15.88	0.31151	15.88	0.30134
15.9	0.3	15.9	0.30403
15.92	0.30768	15.92	0.30269
15.94	0.3	15.94	0.3
15.96	0.30713	15.96	0.3
15.98	0.32193	15.98	0.30319
16	0.30384	16	0.30403
16.02	0.30164	16.02	0.30101
16.04	0.30768	16.04	0.3
16.06	0.31809	16.06	0.30101
16.08	0.30329	16.08	0.3
16.1	0.31151	16.1	0.30151
16.12	0.30877	16.12	0.30403
16.14	0.30439	16.14	0.30067
16.16	0.3	16.16	0.30336
16.18	0.3	16.18	0.30319
16.2	0.31864	16.2	0.30269
16.22	0.3	16.22	0.30185
16.24	0.3	16.24	0.30168
16.26	0.3	16.26	0.30084
16.28	0.31316	16.28	0.30034
16.3	0.3	16.3	0.30302
16.32	0.30493	16.32	0.30252
16.34	0.3	16.34	0.30235
16.36	0.30274	16.36	0.30168
16.38	0.3	16.38	0.30168
16.4	0.30055	16.4	0.30101
16.42	0.3	16.42	0.30285
16.44	0.30877	16.44	0.30101
16.46	0.3011	16.46	0.3047
16.48	0.30713	16.48	0.30688
16.5	0.30548	16.5	0.30101
16.52	0.31425	16.52	0.30017
16.54	0.31042	16.54	0.30151
16.56	0.30877	16.56	0.30185
16.58	0.30658	16.58	0.30084
16.6	0.30932	16.6	0.3
16.62	0.31974	16.62	0.3
16.64	0.31316	16.64	0.3
16.66	0.30932	16.66	0.30034
16.68	0.31535	16.68	0.30638
16.7	0.32357	16.7	0.30302
16.72	0.30219	16.72	0.30185
16.74	0.30658	16.74	0.30336
16.76	0.32083	16.76	0.30302
16.78	0.31042	16.78	0.30101
16.8	0.30548	16.8	0.30067
16.82	0.3	16.82	0.30403
16.84	0.3	16.84	0.30587
16.86	0.32303	16.86	0.30168
16.88	0.31974	16.88	0.30017
16.9	0.31809	16.9	0.30201
16.92	0.30932	16.92	0.30269
16.94	0.3	16.94	0.30185
16.96	0.30055	16.96	0.30252
16.98	0.3	16.98	0.30285
17	0.31425	17	0.30772
17.02	0.30164	17.02	0.3
17.04	0.31096	17.04	0.3
17.06	0.31754	17.06	0.30185
17.08	0.31425	17.08	0.30386
17.1	0.31206	17.1	0.30252
17.12	0.30164	17.12	0.30168
17.14	0.31042	17.14	0.30722
17.16	0.32632	17.16	0.30403
17.18	0.30603	17.18	0.30067
17.2	0.30274	17.2	0.30269
17.22	0.30055	17.22	0.30487
17.24	0.3159	17.24	0.30034
17.26	0.3	17.26	0.30604
17.28	0.30329	17.28	0.30084
17.3	0.30329	17.3	0.30369
17.32	0.3	17.32	0.30537
17.34	0.30493	17.34	0.30168
17.36	0.31151	17.36	0.30336
17.38	0.31096	17.38	0.30235
17.4	0.31096	17.4	0.30201
17.42	0.30658	17.42	0.30252
17.44	0.30493	17.44	0.30336
17.46	0.30658	17.46	0.30319
17.48	0.31151	17.48	0.30487
17.5	0.32193	17.5	0.30017
17.52	0.31042	17.52	0.30369
17.54	0.30219	17.54	0.30252
17.56	0.30548	17.56	0.30252
17.58	0.30932	17.58	0.3042
17.6	0.31535	17.6	0.30487
17.62	0.30603	17.62	0.30201
17.64	0.30384	17.64	0.30352
17.66	0.3	17.66	0.30537
17.68	0.31206	17.68	0.30638
17.7	0.32029	17.7	0.30285
17.72	0.31535	17.72	0.3005
17.74	0.3	17.74	0.30336
17.76	0.30164	17.76	0.3052
17.78	0.30548	17.78	0.30151
17.8	0.30713	17.8	0.30453
17.82	0.30658	17.82	0.30436
17.84	0.30877	17.84	0.30319
17.86	0.30658	17.86	0.30034
17.88	0.31809	17.88	0.3052
17.9	0.31316	17.9	0.30218
17.92	0.30274	17.92	0.30084
17.94	0.3	17.94	0.3
17.96	0.30877	17.96	0.30537
17.98	0.31261	17.98	0.30201
18	0.30603	18	0.30352
18.02	0.3	18.02	0.30352
18.04	0.30713	18.04	0.3
18.06	0.30877	18.06	0.3052
18.08	0.31645	18.08	0.30302
18.1	0.3	18.1	0.30084
18.12	0.3	18.12	0.3
18.14	0.30987	18.14	0.30319
18.16	0.3148	18.16	0.30168
18.18	0.30384	18.18	0.30386
18.2	0.31754	18.2	0.30436
18.22	0.3	18.22	0.30185
18.24	0.31042	18.24	0.30084
18.26	0.317	18.26	0.30504
18.28	0.31754	18.28	0.30336
18.3	0.30877	18.3	0.30554
18.32	0.30987	18.32	0.3
18.34	0.31864	18.34	0.30151
18.36	0.31042	18.36	0.30587
18.38	0.30329	18.38	0.3052
18.4	0.30164	18.4	0.30034
18.42	0.3	18.42	0.30336
18.44	0.31535	18.44	0.30369
18.46	0.3	18.46	0.30034
18.48	0.3	18.48	0.30201
18.5	0.31316	18.5	0.30201
18.52	0.3148	18.52	0.30504
18.54	0.30658	18.54	0.30201
18.56	0.31645	18.56	0.30218
18.58	0.31042	18.58	0.30017
18.6	0.31754	18.6	0.30067
18.62	0.3148	18.62	0.30436
18.64	0.3159	18.64	0.30336
18.66	0.30658	18.66	0.30587
18.68	0.30274	18.68	0.30185
18.7	0.31042	18.7	0.3
18.72	0.30768	18.72	0.30017
18.74	0.3011	18.74	0.30201
18.76	0.30987	18.76	0.3
18.78	0.3	18.78	0.30235
18.8	0.31974	18.8	0.30369
18.82	0.31919	18.82	0.30336
18.84	0.31206	18.84	0.30269
18.86	0.30548	18.86	0.30101
18.88	0.30493	18.88	0.30067
18.9	0.31316	18.9	0.30369
18.92	0.30548	18.92	0.30436
18.94	0.31206	18.94	0.30352
18.96	0.30439	18.96	0.30084
18.98	0.3148	18.98	0.30101
19	0.3159	19	0.30336
19.02	0.33015	19.02	0.30067
19.04	0.31151	19.04	0.30134
19.06	0.3	19.06	0.30185
19.08	0.3	19.08	0.30386
19.1	0.31261	19.1	0.30134
19.12	0.30384	19.12	0.30336
19.14	0.30384	19.14	0.30151
19.16	0.31425	19.16	0.30067
19.18	0.31809	19.18	0.30067
19.2	0.30274	19.2	0.30554
19.22	0.30493	19.22	0.3
19.24	0.3	19.24	0.3
19.26	0.30055	19.26	0.30168
19.28	0.30439	19.28	0.30201
19.3	0.30768	19.3	0.30252
19.32	0.31754	19.32	0.30117
19.34	0.31645	19.34	0.30252
19.36	0.31371	19.36	0.30285
19.38	0.31316	19.38	0.3
19.4	0.30055	19.4	0.30252
19.42	0.3	19.42	0.30252
19.44	0.32029	19.44	0.3042
19.46	0.3	19.46	0.30319
19.48	0.31096	19.48	0.30134
19.5	0.3	19.5	0.30269
19.52	0.30932	19.52	0.30403
19.54	0.32686	19.54	0.30352
19.56	0.3	19.56	0.3
19.58	0.3	19.58	0.3
19.6	0.3	19.6	0.30403
19.62	0.31151	19.62	0.30369
19.64	0.30987	19.64	0.3
19.66	0.3	19.66	0.30235
19.68	0.3	19.68	0.30453
19.7	0.3	19.7	0.30034
19.72	0.3	19.72	0.30218
19.74	0.31535	19.74	0.3005
19.76	0.3	19.76	0.3
19.78	0.3	19.78	0.30369
19.8	0.30877	19.8	0.30436
19.82	0.30329	19.82	0.30621
19.84	0.3	19.84	0.30269
19.86	0.30164	19.86	0.30235
19.88	0.32138	19.88	0.3
19.9	0.30658	19.9	0.30034
19.92	0.30329	19.92	0.30369
19.94	0.31206	19.94	0.30269
19.96	0.30219	19.96	0.30151
19.98	0.3	19.98	0.30201
20	0.30822	20	0.3
20.02	0.3	20.02	0.30168
20.04	0.3	20.04	0.3
20.06	0.30932	20.06	0.3
20.08	0.3	20.08	0.3
20.1	0.30164	20.1	0.30252
20.12	0.3011	20.12	0.30302
20.14	0.30439	20.14	0.30151
20.16	0.30932	20.16	0.30151
20.18	0.30493	20.18	0.30117
20.2	0.30987	20.2	0.30235
20.22	0.31042	20.22	0.3
20.24	0.3	20.24	0.3
20.26	0.31206	20.26	0.30101
20.28	0.30713	20.28	0.3
20.3	0.3	20.3	0.30504
20.32	0.30548	20.32	0.3005
20.34	0.31206	20.34	0.3
20.36	0.30713	20.36	0.30151
20.38	0.3	20.38	0.30017
20.4	0.30439	20.4	0.3
20.42	0.31535	20.42	0.30352
20.44	0.30274	20.44	0.30201
20.46	0.3	20.46	0.3
20.48	0.3	20.48	0.3
20.5	0.3	20.5	0.30168
20.52	0.30274	20.52	0.30453
20.54	0.31096	20.54	0.30554
20.56	0.30329	20.56	0.30302
20.58	0.31151	20.58	0.3005
20.6	0.3	20.6	0.30034
20.62	0.30274	20.62	0.3
20.64	0.31261	20.64	0.30218
20.66	0.30877	20.66	0.30671
20.68	0.30932	20.68	0.30554
20.7	0.30219	20.7	0.3
20.72	0.31206	20.72	0.30034
20.74	0.30987	20.74	0.30235
20.76	0.30055	20.76	0.30101
20.78	0.31754	20.78	0.30386
20.8	0.31042	20.8	0.30101
20.82	0.3	20.82	0.30168
20.84	0.3	20.84	0.3052
20.86	0.31974	20.86	0.30168
20.88	0.31316	20.88	0.30201
20.9	0.31096	20.9	0.30101
20.92	0.30603	20.92	0.30554
20.94	0.30768	20.94	0.3042
20.96	0.31425	20.96	0.30352
20.98	0.31042	20.98	0.30067
21	0.30164	21	0.30134
21.02	0.3	21.02	0.30017
21.04	0.30493	21.04	0.3
21.06	0.30987	21.06	0.30235
21.08	0.3159	21.08	0.3
21.1	0.3	21.1	0.30067
21.12	0.3	21.12	0.30134
21.14	0.32248	21.14	0.3
21.16	0.30274	21.16	0.3
21.18	0.30219	21.18	0.30134
21.2	0.30164	21.2	0.30386
21.22	0.30164	21.22	0.30319
21.24	0.32029	21.24	0.3
21.26	0.31316	21.26	0.30134
21.28	0.3	21.28	0.3005
21.3	0.3	21.3	0.30218
21.32	0.3	21.32	0.30302
21.34	0.3	21.34	0.30504
21.36	0.31206	21.36	0.30587
21.38	0.31206	21.38	0.3
21.4	0.30384	21.4	0.3
21.42	0.3	21.42	0.30101
21.44	0.32412	21.44	0.30319
21.46	0.30822	21.46	0.30151
21.48	0.30768	21.48	0.30034
21.5	0.3	21.5	0.30101
21.52	0.3	21.52	0.30017
21.54	0.30713	21.54	0.3
21.56	0.32248	21.56	0.30235
21.58	0.317	21.58	0.3
21.6	0.317	21.6	0.30688
21.62	0.3	21.62	0.30168
21.64	0.31042	21.64	0.30319
21.66	0.3	21.66	0.30034
21.68	0.30164	21.68	0.3
21.7	0.30219	21.7	0.30151
21.72	0.317	21.72	0.3
21.74	0.31919	21.74	0.3
21.76	0.30877	21.76	0.30285
21.78	0.30768	21.78	0.30302
21.8	0.30329	21.8	0.3047
21.82	0.30877	21.82	0.30403
21.84	0.30932	21.84	0.3
21.86	0.30274	21.86	0.30034
21.88	0.31261	21.88	0.30084
21.9	0.30713	21.9	0.30302
21.92	0.31096	21.92	0.30218
21.94	0.32303	21.94	0.30571
21.96	0.30274	21.96	0.30235
21.98	0.31042	21.98	0.30235
22	0.30274	22	0.3
22.02	0.3	22.02	0.30688
22.04	0.31809	22.04	0.30201
22.06	0.30713	22.06	0.30134
22.08	0.32961	22.08	0.30117
22.1	0.32138	22.1	0.30134
22.12	0.32303	22.12	0.30571
22.14	0.3	22.14	0.30269
22.16	0.30329	22.16	0.30151
22.18	0.3159	22.18	0.30084
22.2	0.30603	22.2	0.30185
22.22	0.32522	22.22	0.30772
22.24	0.31206	22.24	0.3
22.26	0.30822	22.26	0.3
22.28	0.30219	22.28	0.3
22.3	0.3011	22.3	0.3
22.32	0.30055	22.32	0.30319
22.34	0.3148	22.34	0.30604
22.36	0.30493	22.36	0.30319
22.38	0.30877	22.38	0.30067
22.4	0.31371	22.4	0.30218
22.42	0.31261	22.42	0.30403
22.44	0.31261	22.44	0.30117
22.46	0.3	22.46	0.30134
22.48	0.30384	22.48	0.30067
22.5	0.3	22.5	0.30067
22.52	0.31645	22.52	0.30386
22.54	0.31535	22.54	0.3047
22.56	0.31754	22.56	0.3
22.58	0.3	22.58	0.30151
22.6	0.3	22.6	0.30151
22.62	0.3	22.62	0.30117
22.64	0.33838	22.64	0.30352
22.66	0.32577	22.66	0.30067
22.68	0.31371	22.68	0.30504
22.7	0.30055	22.7	0.30453
22.72	0.3	22.72	0.30705
22.74	0.3	22.74	0.30235
22.76	0.30877	22.76	0.3
22.78	0.30164	22.78	0.3
22.8	0.32083	22.8	0.30252
22.82	0.30329	22.82	0.30453
22.84	0.3159	22.84	0.30269
22.86	0.30274	22.86	0.30034
22.88	0.31096	22.88	0.30101
22.9	0.3	22.9	0.30403
22.92	0.30329	22.92	0.30369
22.94	0.30987	22.94	0.30034
22.96	0.32083	22.96	0.3
22.98	0.30713	22.98	0.3
23	0.30713	23	0.30403
23.02	0.30493	23.02	0.30403
23.04	0.3	23.04	0.30655
23.06	0.30274	23.06	0.30403
23.08	0.30055	23.08	0.3005
23.1	0.30219	23.1	0.30101
23.12	0.30768	23.12	0.30185
23.14	0.31919	23.14	0.30235
23.16	0.30987	23.16	0.30252
23.18	0.3	23.18	0.3052
23.2	0.3	23.2	0.30352
23.22	0.3	23.22	0.30269
23.24	0.30274	23.24	0.30269
23.26	0.31316	23.26	0.30034
23.28	0.30493	23.28	0.3047
23.3	0.30274	23.3	0.30621
23.32	0.30877	23.32	0.30117
23.34	0.3	23.34	0.30168
23.36	0.30055	23.36	0.30101
23.38	0.31096	23.38	0.30151
23.4	0.30329	23.4	0.30688
23.42	0.3159	23.42	0.30201
23.44	0.31096	23.44	0.30117
23.46	0.30384	23.46	0.30336
23.48	0.3	23.48	0.3
23.5	0.3	23.5	0.30453
23.52	0.31316	23.52	0.30537
23.54	0.30548	23.54	0.30285
23.56	0.3	23.56	0.30504
23.58	0.30548	23.58	0.30352
23.6	0.32083	23.6	0.30504
23.62	0.33618	23.62	0.30554
23.64	0.3	23.64	0.30235
23.66	0.31371	23.66	0.30151
23.68	0.31261	23.68	0.30117
23.7	0.30493	23.7	0.30302
23.72	0.30439	23.72	0.30587
23.74	0.31042	23.74	0.30453
23.76	0.30439	23.76	0.30705
23.78	0.32248	23.78	0.3
23.8	0.30274	23.8	0.30638
23.82	0.32029	23.82	0.30403
23.84	0.3148	23.84	0.30504
23.86	0.31261	23.86	0.30504
23.88	0.3	23.88	0.3005
23.9	0.3	23.9	0.30621
23.92	0.30768	23.92	0.30621
23.94	0.32193	23.94	0.3047
23.96	0.32029	23.96	0.30185
23.98	0.31151	23.98	0.3005
24	0.30932	24	0.30034
24.02	0.3	24.02	0.30453
24.04	0.30548	24.04	0.3
24.06	0.31974	24.06	0.30537
24.08	0.32029	24.08	0.30101
24.1	0.30713	24.1	0.30386
24.12	0.31151	24.12	0.3042
24.14	0.3	24.14	0.30319
24.16	0.31096	24.16	0.30403
24.18	0.30877	24.18	0.30252
24.2	0.30055	24.2	0.30034
24.22	0.32522	24.22	0.30436
24.24	0.3	24.24	0.3042
24.26	0.30548	24.26	0.3042
24.28	0.3	24.28	0.30352
24.3	0.30055	24.3	0.30285
24.32	0.30658	24.32	0.30285
24.34	0.317	24.34	0.30537
24.36	0.30877	24.36	0.30352
24.38	0.3159	24.38	0.30587
24.4	0.30164	24.4	0.30453
24.42	0.30055	24.42	0.30436
24.44	0.3	24.44	0.30655
24.46	0.31535	24.46	0.3
24.48	0.30548	24.48	0.30218
24.5	0.3011	24.5	0.3
24.52	0.30713	24.52	0.30134
24.54	0.30055	24.54	0.30168
24.56	0.3	24.56	0.30604
24.58	0.30493	24.58	0.30084
24.6	0.3	24.6	0.30587
24.62	0.3	24.62	0.3
24.64	0.31151	24.64	0.3042
24.66	0.30932	24.66	0.30185
24.68	0.30768	24.68	0.30537
24.7	0.3011	24.7	0.30352
24.72	0.3	24.72	0.30436
24.74	0.30658	24.74	0.30336
24.76	0.3	24.76	0.30487
24.78	0.31974	24.78	0.30235
24.8	0.32467	24.8	0.30218
24.82	0.32522	24.82	0.30117
24.84	0.30822	24.84	0.30201
24.86	0.3011	24.86	0.30319
24.88	0.30439	24.88	0.30453
24.9	0.31151	24.9	0.31141
24.92	0.32412	24.92	0.30067
24.94	0.32906	24.94	0.30621
24.96	0.32961	24.96	0.30017
24.98	0.30274	24.98	0.30302
25	0.31864	25	0.30487
25.02	0.30713	25.02	0.30822
25.04	0.30987	25.04	0.30285
25.06	0.30713	25.06	0.3
25.08	0.30603	25.08	0.30604
25.1	0.30932	25.1	0.30269
25.12	0.30329	25.12	0.3047
25.14	0.31535	25.14	0.3
25.16	0.31206	25.16	0.30034
25.18	0.32138	25.18	0.3
25.2	0.30932	25.2	0.30487
25.22	0.30548	25.22	0.30269
25.24	0.30055	25.24	0.30151
25.26	0.3	25.26	0.30302
25.28	0.31809	25.28	0.30117
25.3	0.30274	25.3	0.30487
25.32	0.30658	25.32	0.30369
25.34	0.31535	25.34	0.30269
25.36	0.30877	25.36	0.30369
25.38	0.30493	25.38	0.3
25.4	0.31809	25.4	0.3
25.42	0.31206	25.42	0.30319
25.44	0.31425	25.44	0.30386
25.46	0.31919	25.46	0.30739
25.48	0.30603	25.48	0.30235
25.5	0.30713	25.5	0.30789
25.52	0.31261	25.52	0.30621
25.54	0.31316	25.54	0.30621
25.56	0.31974	25.56	0.30218
25.58	0.31371	25.58	0.30621
25.6	0.31042	25.6	0.30352
25.62	0.31151	25.62	0.30168
25.64	0.30768	25.64	0.30638
25.66	0.3	25.66	0.30403
25.68	0.31261	25.68	0.30386
25.7	0.30548	25.7	0.30739
25.72	0.31151	25.72	0.30638
25.74	0.30658	25.74	0.30504
25.76	0.30768	25.76	0.3042
25.78	0.3148	25.78	0.30168
25.8	0.3	25.8	0.30369
25.82	0.31974	25.82	0.30185
25.84	0.3148	25.84	0.30168
25.86	0.30822	25.86	0.3047
25.88	0.3	25.88	0.3042
25.9	0.30658	25.9	0.30352
25.92	0.31425	25.92	0.3042
25.94	0.317	25.94	0.30789
25.96	0.32248	25.96	0.3042
25.98	0.30055	25.98	0.30285
26	0.30822	26	0.30403
26.02	0.30439	26.02	0.30269
26.04	0.30329	26.04	0.30772
26.06	0.32193	26.06	0.30302
26.08	0.32686	26.08	0.30504
26.1	0.30987	26.1	0.30235
26.12	0.3	26.12	0.30386
26.14	0.31206	26.14	0.30218
26.16	0.31919	26.16	0.30101
26.18	0.30713	26.18	0.30101
26.2	0.3011	26.2	0.30067
26.22	0.3	26.22	0.30638
26.24	0.30055	26.24	0.30285
26.26	0.3159	26.26	0.3052
26.28	0.32686	26.28	0.30487
26.3	0.30713	26.3	0.3
26.32	0.31919	26.32	0.30537
26.34	0.30329	26.34	0.3005
26.36	0.30548	26.36	0.30436
26.38	0.31535	26.38	0.30067
26.4	0.31809	26.4	0.30755
26.42	0.30603	26.42	0.30017
26.44	0.3	26.44	0.30185
26.46	0.30164	26.46	0.30554
26.48	0.31645	26.48	0.30655
26.5	0.31261	26.5	0.30067
26.52	0.32522	26.52	0.30067
26.54	0.30603	26.54	0.30185
26.56	0.30877	26.56	0.30134
26.58	0.30439	26.58	0.30134
26.6	0.3	26.6	0.30906
26.62	0.31206	26.62	0.30655
26.64	0.31261	26.64	0.30755
26.66	0.31371	26.66	0.30117
26.68	0.31535	26.68	0.30285
26.7	0.30219	26.7	0.30151
26.72	0.3	26.72	0.30235
26.74	0.3	26.74	0.30621
26.76	0.30713	26.76	0.30638
26.78	0.31316	26.78	0.30201
26.8	0.32029	26.8	0.30151
26.82	0.31206	26.82	0.30201
26.84	0.30987	26.84	0.30386
26.86	0.3	26.86	0.30453
26.88	0.30439	26.88	0.30034
26.9	0.30603	26.9	0.30201
26.92	0.31425	26.92	0.30117
26.94	0.30274	26.94	0.30185
26.96	0.3	26.96	0.3047
26.98	0.30768	26.98	0.30117
27	0.30603	27	0.30436
27.02	0.3	27.02	0.30269
27.04	0.30055	27.04	0.30168
27.06	0.30439	27.06	0.30369
27.08	0.31206	27.08	0.30487
27.1	0.31261	27.1	0.30067
27.12	0.3011	27.12	0.3005
27.14	0.3	27.14	0.30084
27.16	0.3	27.16	0.30504
27.18	0.3	27.18	0.30671
27.2	0.32029	27.2	0.30487
27.22	0.3	27.22	0.30638
27.24	0.3	27.24	0.30319
27.26	0.3	27.26	0.30285
27.28	0.3	27.28	0.3005
27.3	0.3011	27.3	0.3
27.32	0.3	27.32	0.30352
27.34	0.3	27.34	0.30168
27.36	0.3	27.36	0.30822
27.38	0.3011	27.38	0.30269
27.4	0.31974	27.4	0.30117
27.42	0.31864	27.42	0.30201
27.44	0.31206	27.44	0.30201
27.46	0.3	27.46	0.30487
27.48	0.30164	27.48	0.30436
27.5	0.30329	27.5	0.3052
27.52	0.30219	27.52	0.30101
27.54	0.3	27.54	0.30185
27.56	0.3	27.56	0.30117
27.58	0.3	27.58	0.30101
27.6	0.3159	27.6	0.30705
27.62	0.30055	27.62	0.3042
27.64	0.3	27.64	0.30487
27.66	0.3	27.66	0.30621
27.68	0.3	27.68	0.3
27.7	0.30219	27.7	0.30587
27.72	0.30493	27.72	0.30084
27.74	0.30493	27.74	0.30067
27.76	0.30274	27.76	0.30319
27.78	0.3	27.78	0.30201
27.8	0.31974	27.8	0.3047
27.82	0.30329	27.82	0.30269
27.84	0.3	27.84	0.30504
27.86	0.3	27.86	0.3005
27.88	0.30329	27.88	0.30017
27.9	0.30493	27.9	0.30369
27.92	0.31645	27.92	0.3
27.94	0.3	27.94	0.30403
27.96	0.3	27.96	0.30604
27.98	0.3	27.98	0.30201
28	0.31206	28	0.30319
28.02	0.317	28.02	0.30134
28.04	0.32029	28.04	0.3005
28.06	0.3148	28.06	0.30034
28.08	0.30493	28.08	0.3047
28.1	0.3	28.1	0.30302
28.12	0.30439	28.12	0.30671
28.14	0.3	28.14	0.30302
28.16	0.31535	28.16	0.30151
28.18	0.3	28.18	0.30587
28.2	0.3	28.2	0.30084
28.22	0.30493	28.22	0.30319
28.24	0.3	28.24	0.30235
28.26	0.30548	28.26	0.30504
28.28	0.30603	28.28	0.30101
28.3	0.3	28.3	0.30302
28.32	0.3	28.32	0.3
28.34	0.30548	28.34	0.3
28.36	0.31809	28.36	0.30571
28.38	0.30932	28.38	0.3
28.4	0.3	28.4	0.30386
28.42	0.3	28.42	0.30084
28.44	0.31425	28.44	0.30352
28.46	0.31535	28.46	0.3
28.48	0.30164	28.48	0.30017
28.5	0.30822	28.5	0.3
28.52	0.3	28.52	0.30302
28.54	0.3	28.54	0.30822
28.56	0.3	28.56	0.30436
28.58	0.3	28.58	0.3
28.6	0.3	28.6	0.3
28.62	0.3	28.62	0.30034
28.64	0.30768	28.64	0.30369
28.66	0.30822	28.66	0.30201
28.68	0.30713	28.68	0.30084
28.7	0.30439	28.7	0.30655
28.72	0.31645	28.72	0.30319
28.74	0.3	28.74	0.30185
28.76	0.30329	28.76	0.30134
28.78	0.3	28.78	0.30034
28.8	0.3	28.8	0.30151
28.82	0.3	28.82	0.30285
28.84	0.31096	28.84	0.30621
28.86	0.317	28.86	0.30151
28.88	0.30658	28.88	0.30386
28.9	0.3	28.9	0.30369
28.92	0.3	28.92	0.3
28.94	0.3	28.94	0.30168
28.96	0.3	28.96	0.3
28.98	0.3	28.98	0.30117
29	0.3	29	0.3
29.02	0.3	29.02	0.30201
29.04	0.3	29.04	0.30671
29.06	0.3	29.06	0.30336
29.08	0.3	29.08	0.30134
29.1	0.3	29.1	0.30369
29.12	0.3	29.12	0.3
29.14	0.3	29.14	0.30302
29.16	0.31151	29.16	0.3047
29.18	0.30274	29.18	0.3052
29.2	0.31974	29.2	0.3
29.22	0.30493	29.22	0.3
29.24	0.3	29.24	0.3
29.26	0.30329	29.26	0.3
29.28	0.3	29.28	0.30201
29.3	0.30768	29.3	0.3047
29.32	0.32029	29.32	0.30285
29.34	0.3	29.34	0.3
29.36	0.3	29.36	0.30168
29.38	0.3	29.38	0.30084
29.4	0.30274	29.4	0.30302
29.42	0.3011	29.42	0.30084
29.44	0.3	29.44	0.3
29.46	0.30603	29.46	0.30285
29.48	0.30329	29.48	0.30084
29.5	0.3	29.5	0.30134
29.52	0.3	29.52	0.3
29.54	0.30055	29.54	0.3005
29.56	0.30603	29.56	0.30252
29.58	0.3	29.58	0.30336
29.6	0.3	29.6	0.30218
29.62	0.3	29.62	0.30185
29.64	0.30658	29.64	0.30235
29.66	0.32577	29.66	0.3
29.68	0.31316	29.68	0.3
29.7	0.30932	29.7	0.30067
29.72	0.30603	29.72	0.30117
29.74	0.3	29.74	0.30755
29.76	0.30768	29.76	0.3
29.78	0.31042	29.78	0.30218
29.8	0.30384	29.8	0.3005
29.82	0.3	29.82	0.30034
29.84	0.3	29.84	0.30269
29.86	0.3	29.86	0.30117
29.88	0.30274	29.88	0.30688
29.9	0.30822	29.9	0.3
29.92	0.3	29.92	0.30235
29.94	0.3	29.94	0.30117
29.96	0.31535	29.96	0.30017
29.98	0.3	29.98	0.3
30	0.3	30	0.30151
30.02	0.3	30.02	0.30201
30.04	0.3	30.04	0.30386
30.06	0.31425	30.06	0.30218
30.08	0.31535	30.08	0.3
30.1	0.31425	30.1	0.30352
30.12	0.30329	30.12	0.3
30.14	0.3	30.14	0.3005
30.16	0.30439	30.16	0.30587
30.18	0.30603	30.18	0.30269
30.2	0.30439	30.2	0.30587
30.22	0.31261	30.22	0.3
30.24	0.30603	30.24	0.3
30.26	0.30548	30.26	0.30084
30.28	0.3	30.28	0.30017
30.3	0.3	30.3	0.30487
30.32	0.30658	30.32	0.30436
30.34	0.31425	30.34	0.30134
30.36	0.3	30.36	0.3042
30.38	0.32303	30.38	0.3
30.4	0.3011	30.4	0.30017
30.42	0.3	30.42	0.3
30.44	0.30329	30.44	0.30084
30.46	0.3	30.46	0.30252
30.48	0.3	30.48	0.30571
30.5	0.3	30.5	0.3
30.52	0.32193	30.52	0.30252
30.54	0.30822	30.54	0.30151
30.56	0.30768	30.56	0.30101
30.58	0.3	30.58	0.30101
30.6	0.3	30.6	0.30671
30.62	0.30329	30.62	0.30034
30.64	0.31371	30.64	0.3
30.66	0.30493	30.66	0.30319
30.68	0.30164	30.68	0.30185
30.7	0.3011	30.7	0.3
30.72	0.3	30.72	0.3
30.74	0.31645	30.74	0.3
30.76	0.3	30.76	0.3
30.78	0.31042	30.78	0.30168
30.8	0.31316	30.8	0.3
30.82	0.30768	30.82	0.30655
30.84	0.3	30.84	0.30504
30.86	0.3	30.86	0.30403
30.88	0.30822	30.88	0.30134
30.9	0.3	30.9	0.30034
30.92	0.30493	30.92	0.3
30.94	0.30877	30.94	0.30319
30.96	0.3011	30.96	0.30352
30.98	0.30493	30.98	0.3
31	0.3	31	0.30134
31.02	0.3148	31.02	0.30285
31.04	0.30603	31.04	0.3
31.06	0.3	31.06	0.3042
31.08	0.31809	31.08	0.30403
31.1	0.3159	31.1	0.3
31.12	0.31206	31.12	0.30487
31.14	0.31206	31.14	0.30604
31.16	0.30822	31.16	0.30134
31.18	0.30603	31.18	0.3
31.2	0.3148	31.2	0.3005
31.22	0.30439	31.22	0.3
31.24	0.31919	31.24	0.30487
31.26	0.30768	31.26	0.30218
31.28	0.3	31.28	0.3
31.3	0.3	31.3	0.30722
31.32	0.3	31.32	0.3005
31.34	0.3	31.34	0.30453
31.36	0.31371	31.36	0.30352
31.38	0.30658	31.38	0.30185
31.4	0.31206	31.4	0.30587
31.42	0.31096	31.42	0.30235
31.44	0.30439	31.44	0.30117
31.46	0.30877	31.46	0.3005
31.48	0.31974	31.48	0.3
31.5	0.31864	31.5	0.30336
31.52	0.3011	31.52	0.30235
31.54	0.31096	31.54	0.30151
31.56	0.30384	31.56	0.30117
31.58	0.30329	31.58	0.30017
31.6	0.3	31.6	0.30067
31.62	0.30055	31.62	0.30436
31.64	0.3	31.64	0.30571
31.66	0.32467	31.66	0.30453
31.68	0.30274	31.68	0.30185
31.7	0.32083	31.7	0.30134
31.72	0.30658	31.72	0.30252
31.74	0.3	31.74	0.30151
31.76	0.3	31.76	0.3
31.78	0.30439	31.78	0.30537
31.8	0.30932	31.8	0.3005
31.82	0.31151	31.82	0.30017
31.84	0.31151	31.84	0.30453
31.86	0.3148	31.86	0.3
31.88	0.30987	31.88	0.30319
31.9	0.32632	31.9	0.30571
31.92	0.31754	31.92	0.30705
31.94	0.31754	31.94	0.30235
31.96	0.30713	31.96	0.30403
31.98	0.3011	31.98	0.30285
32	0.3148	32	0.30067
32.02	0.3	32.02	0.30034
32.04	0.3	32.04	0.30134
32.06	0.3159	32.06	0.30302
32.08	0.3	32.08	0.30352
32.1	0.30493	32.1	0.30352
32.12	0.30768	32.12	0.30285
32.14	0.30384	32.14	0.30168
32.16	0.32522	32.16	0.30101
32.18	0.3159	32.18	0.30034
32.2	0.30822	32.2	0.30168
32.22	0.32138	32.22	0.30722
32.24	0.30274	32.24	0.30168
32.26	0.3	32.26	0.30403
32.28	0.3	32.28	0.30369
32.3	0.3	32.3	0.3
32.32	0.3	32.32	0.30201
32.34	0.30932	32.34	0.3005
32.36	0.32467	32.36	0.30285
32.38	0.3148	32.38	0.3
32.4	0.3159	32.4	0.30067
32.42	0.32029	32.42	0.30571
32.44	0.30329	32.44	0.30436
32.46	0.3	32.46	0.30168
32.48	0.3	32.48	0.30285
32.5	0.3	32.5	0.30185
32.52	0.30987	32.52	0.30235
32.54	0.3	32.54	0.30772
32.56	0.3	32.56	0.30403
32.58	0.3159	32.58	0.3052
32.6	0.30877	32.6	0.30352
32.62	0.33509	32.62	0.30017
32.64	0.31919	32.64	0.30352
32.66	0.30329	32.66	0.30352
32.68	0.3	32.68	0.30117
32.7	0.3	32.7	0.30436
32.72	0.3	32.72	0.30504
32.74	0.30055	32.74	0.30151
32.76	0.3	32.76	0.30084
32.78	0.31096	32.78	0.30487
32.8	0.31151	32.8	0.30185
32.82	0.30822	32.82	0.30017
32.84	0.30932	32.84	0.30252
32.86	0.31425	32.86	0.3042
32.88	0.31316	32.88	0.30336
32.9	0.3	32.9	0.30587
32.92	0.3	32.92	0.30386
32.94	0.30384	32.94	0.30269
32.96	0.3	32.96	0.30369
32.98	0.317	32.98	0.30034
33	0.3148	33	0.3
33.02	0.32357	33.02	0.30017
33.04	0.3	33.04	0.30403
33.06	0.3	33.06	0.3042
33.08	0.3	33.08	0.30201
33.1	0.30932	33.1	0.3047
33.12	0.31919	33.12	0.30168
33.14	0.30658	33.14	0.30285
33.16	0.3011	33.16	0.30134
33.18	0.3011	33.18	0.30117
33.2	0.30274	33.2	0.30537
33.22	0.30219	33.22	0.30436
33.24	0.317	33.24	0.30453
33.26	0.31425	33.26	0.30806
33.28	0.3	33.28	0.3047
33.3	0.30603	33.3	0.30655
33.32	0.30055	33.32	0.30453
33.34	0.3	33.34	0.30252
33.36	0.3	33.36	0.30504
33.38	0.31371	33.38	0.30084
33.4	0.30274	33.4	0.30151
33.42	0.31645	33.42	0.30453
33.44	0.30439	33.44	0.30285
33.46	0.30932	33.46	0.30134
33.48	0.31261	33.48	0.30688
33.5	0.30055	33.5	0.30671
33.52	0.31754	33.52	0.30436
33.54	0.30768	33.54	0.30101
33.56	0.31042	33.56	0.30235
33.58	0.3	33.58	0.30034
33.6	0.30493	33.6	0.30017
33.62	0.30713	33.62	0.30218
33.64	0.31261	33.64	0.30168
33.66	0.3	33.66	0.31007
33.68	0.30768	33.68	0.30604
33.7	0.3	33.7	0.30688
33.72	0.31316	33.72	0.30285
33.74	0.31425	33.74	0.30101
33.76	0.3	33.76	0.30101
33.78	0.30493	33.78	0.30134
33.8	0.3	33.8	0.30269
33.82	0.3	33.82	0.3052
33.84	0.31535	33.84	0.30369
33.86	0.31809	33.86	0.30319
33.88	0.3	33.88	0.30487
33.9	0.3	33.9	0.30587
33.92	0.30713	33.92	0.30201
33.94	0.3	33.94	0.30352
33.96	0.3	33.96	0.30034
33.98	0.31206	33.98	0.30017
34	0.30987	34	0.30185
34.02	0.30987	34.02	0.30084
34.04	0.31316	34.04	0.30587
34.06	0.3	34.06	0.30504
34.08	0.3	34.08	0.30923
34.1	0.30439	34.1	0.30269
34.12	0.30987	34.12	0.30252
34.14	0.3	34.14	0.30269
34.16	0.31371	34.16	0.30269
34.18	0.3	34.18	0.30067
34.2	0.31206	34.2	0.30235
34.22	0.30439	34.22	0.3
34.24	0.31535	34.24	0.30134
34.26	0.31261	34.26	0.30403
34.28	0.30548	34.28	0.30336
34.3	0.30877	34.3	0.3042
34.32	0.3	34.32	0.30487
34.34	0.30603	34.34	0.30403
34.36	0.31096	34.36	0.30604
34.38	0.31096	34.38	0.3042
34.4	0.3	34.4	0.30235
34.42	0.30439	34.42	0.30352
34.44	0.3	34.44	0.30235
34.46	0.30932	34.46	0.30117
34.48	0.30439	34.48	0.30621
34.5	0.30055	34.5	0.30336
34.52	0.32632	34.52	0.30302
34.54	0.3	34.54	0.3052
34.56	0.30932	34.56	0.30386
34.58	0.31206	34.58	0.30168
34.6	0.30164	34.6	0.3005
34.62	0.317	34.62	0.3047
34.64	0.30329	34.64	0.3
34.66	0.30274	34.66	0.30352
34.68	0.3	34.68	0.30655
34.7	0.3	34.7	0.30151
34.72	0.30877	34.72	0.30201
34.74	0.30548	34.74	0.30621
34.76	0.30987	34.76	0.30671
34.78	0.31754	34.78	0.30201
34.8	0.3148	34.8	0.30218
34.82	0.31316	34.82	0.30084
34.84	0.31096	34.84	0.30067
34.86	0.30548	34.86	0.30235
34.88	0.30219	34.88	0.30403
34.9	0.3	34.9	0.30504
34.92	0.31371	34.92	0.30571
34.94	0.30987	34.94	0.30319
34.96	0.3	34.96	0.30218
34.98	0.30932	34.98	0.30285
35	0.30713	35	0.30369
35.02	0.3	35.02	0.3042
35.04	0.31754	35.04	0.30554
35.06	0.30274	35.06	0.30587
35.08	0.3	35.08	0.30319
35.1	0.30384	35.1	0.30638
35.12	0.3	35.12	0.30117
35.14	0.3	35.14	0.3042
35.16	0.31206	35.16	0.3052
35.18	0.31645	35.18	0.3094
35.2	0.3	35.2	0.30336
35.22	0.30493	35.22	0.30688
35.24	0.30658	35.24	0.30822
35.26	0.30329	35.26	0.30151
35.28	0.32412	35.28	0.30101
35.3	0.31535	35.3	0.30084
35.32	0.317	35.32	0.30537
35.34	0.31042	35.34	0.30302
35.36	0.32357	35.36	0.30554
35.38	0.3	35.38	0.30269
35.4	0.3011	35.4	0.30336
35.42	0.30274	35.42	0.3042
35.44	0.30055	35.44	0.3
35.46	0.3	35.46	0.30134
35.48	0.3011	35.48	0.30621
35.5	0.30219	35.5	0.30151
35.52	0.30603	35.52	0.30722
35.54	0.31151	35.54	0.30587
35.56	0.30713	35.56	0.30151
35.58	0.3	35.58	0.30185
35.6	0.30493	35.6	0.30822
35.62	0.30274	35.62	0.3042
35.64	0.31206	35.64	0.3
35.66	0.31151	35.66	0.30604
35.68	0.3	35.68	0.30084
35.7	0.30055	35.7	0.30436
35.72	0.3	35.72	0.30168
35.74	0.30439	35.74	0.30269
35.76	0.30164	35.76	0.30235
35.78	0.30439	35.78	0.30537
35.8	0.31645	35.8	0.30336
35.82	0.30493	35.82	0.30386
35.84	0.317	35.84	0.30168
35.86	0.31096	35.86	0.30739
35.88	0.3	35.88	0.30487
35.9	0.3	35.9	0.3
35.92	0.3	35.92	0.30235
35.94	0.3	35.94	0.30101
35.96	0.30439	35.96	0.30235
35.98	0.32906	35.98	0.30285
36	0.3	36	0.30017
36.02	0.30384	36.02	0.30671
36.04	0.31535	36.04	0.3052
36.06	0.30055	36.06	0.30638
36.08	0.32248	36.08	0.3
36.1	0.31371	36.1	0.30084
36.12	0.30219	36.12	0.30185
36.14	0.30274	36.14	0.30084
36.16	0.30603	36.16	0.3
36.18	0.30384	36.18	0.30453
36.2	0.30822	36.2	0.30235
36.22	0.31151	36.22	0.30168
36.24	0.30658	36.24	0.30772
36.26	0.30219	36.26	0.30369
36.28	0.31645	36.28	0.30218
36.3	0.30713	36.3	0.30436
36.32	0.30548	36.32	0.30285
36.34	0.32303	36.34	0.30117
36.36	0.3	36.36	0.30621
36.38	0.3	36.38	0.3005
36.4	0.30493	36.4	0.30285
36.42	0.30987	36.42	0.3
36.44	0.3011	36.44	0.30151
36.46	0.30439	36.46	0.30101
36.48	0.3	36.48	0.30319
36.5	0.30384	36.5	0.30067
36.52	0.30987	36.52	0.30604
36.54	0.3	36.54	0.3005
36.56	0.31371	36.56	0.30671
36.58	0.3	36.58	0.30101
36.6	0.30603	36.6	0.3
36.62	0.30493	36.62	0.30067
36.64	0.30164	36.64	0.3
36.66	0.31206	36.66	0.30336
36.68	0.32083	36.68	0.30218
36.7	0.3148	36.7	0.30386
36.72	0.30274	36.72	0.30201
36.74	0.30439	36.74	0.30856
36.76	0.31425	36.76	0.30386
36.78	0.31151	36.78	0.30117
36.8	0.31042	36.8	0.30017
36.82	0.31042	36.82	0.3052
36.84	0.30603	36.84	0.30017
36.86	0.30384	36.86	0.30084
36.88	0.3	36.88	0.30185
36.9	0.30055	36.9	0.30168
36.92	0.30822	36.92	0.30369
36.94	0.31151	36.94	0.30302
36.96	0.3	36.96	0.30453
36.98	0.31919	36.98	0.30739
37	0.30658	37	0.3
37.02	0.3	37.02	0.3
37.04	0.31261	37.04	0.30269
37.06	0.30603	37.06	0.30017
37.08	0.31371	37.08	0.30386
37.1	0.31206	37.1	0.30453
37.12	0.31206	37.12	0.30537
37.14	0.31316	37.14	0.30101
37.16	0.30768	37.16	0.30134
37.18	0.30164	37.18	0.3047
37.2	0.30768	37.2	0.30134
37.22	0.30329	37.22	0.30571
37.24	0.30164	37.24	0.30655
37.26	0.32796	37.26	0.30772
37.28	0.31425	37.28	0.30403
37.3	0.30329	37.3	0.3042
37.32	0.32412	37.32	0.3
37.34	0.3	37.34	0.30235
37.36	0.3	37.36	0.30319
37.38	0.30932	37.38	0.30134
37.4	0.3	37.4	0.30134
37.42	0.3	37.42	0.30218
37.44	0.30932	37.44	0.30252
37.46	0.31371	37.46	0.30403
37.48	0.30987	37.48	0.30285
37.5	0.30384	37.5	0.30638
37.52	0.3	37.52	0.3
37.54	0.30219	37.54	0.3
37.56	0.30055	37.56	0.30218
37.58	0.3	37.58	0.30386
37.6	0.30822	37.6	0.30554
37.62	0.31096	37.62	0.30739
37.64	0.30219	37.64	0.3052
37.66	0.3	37.66	0.3047
37.68	0.31371	37.68	0.30185
37.7	0.30548	37.7	0.30269
37.72	0.32522	37.72	0.30034
37.74	0.32248	37.74	0.30084
37.76	0.30932	37.76	0.30319
37.78	0.30055	37.78	0.30789
37.8	0.31096	37.8	0.30453
37.82	0.30329	37.82	0.3052
37.84	0.30274	37.84	0.30571
37.86	0.30493	37.86	0.3042
37.88	0.30877	37.88	0.30369
37.9	0.30548	37.9	0.30252
37.92	0.3	37.92	0.30487
37.94	0.32577	37.94	0.30235
37.96	0.3	37.96	0.30319
37.98	0.3	37.98	0.30235
38	0.31754	38	0.30403
38.02	0.31316	38.02	0.30269
38.04	0.31206	38.04	0.30302
38.06	0.32577	38.06	0.30537
38.08	0.31645	38.08	0.30604
38.1	0.3	38.1	0.30269
38.12	0.30987	38.12	0.30201
38.14	0.30768	38.14	0.30269
38.16	0.30384	38.16	0.30168
38.18	0.3011	38.18	0.30537
38.2	0.30768	38.2	0.30369
38.22	0.3	38.22	0.3047
38.24	0.30987	38.24	0.30655
38.26	0.3	38.26	0.3042
38.28	0.30329	38.28	0.30285
38.3	0.3	38.3	0.30201
38.32	0.30274	38.32	0.30336
38.34	0.3011	38.34	0.30235
38.36	0.31206	38.36	0.30034
38.38	0.3	38.38	0.30436
38.4	0.30055	38.4	0.30537
38.42	0.31096	38.42	0.30235
38.44	0.3	38.44	0.30017
38.46	0.3	38.46	0.30201
38.48	0.31151	38.48	0.30185
38.5	0.30877	38.5	0.30252
38.52	0.31425	38.52	0.30235
38.54	0.3159	38.54	0.30453
38.56	0.32412	38.56	0.30201
38.58	0.3	38.58	0.30285
38.6	0.3	38.6	0.30369
38.62	0.30603	38.62	0.30218
38.64	0.30493	38.64	0.30151
38.66	0.3011	38.66	0.3042
38.68	0.31864	38.68	0.30403
38.7	0.30713	38.7	0.3052
38.72	0.3011	38.72	0.30034
38.74	0.31425	38.74	0.30621
38.76	0.30164	38.76	0.30017
38.78	0.3	38.78	0.3042
38.8	0.31645	38.8	0.30168
38.82	0.31096	38.82	0.30369
38.84	0.30055	38.84	0.30403
38.86	0.31151	38.86	0.30487
38.88	0.31261	38.88	0.30285
38.9	0.30548	38.9	0.30537
38.92	0.3159	38.92	0.3089
38.94	0.30987	38.94	0.30302
38.96	0.31096	38.96	0.30369
38.98	0.31864	38.98	0.30352
39	0.3307	39	0.30101
39.02	0.31425	39.02	0.30218
39.04	0.3	39.04	0.30185
39.06	0.3	39.06	0.3005
39.08	0.3	39.08	0.30386
39.1	0.3	39.1	0.30352
39.12	0.3	39.12	0.30319
39.14	0.31096	39.14	0.30285
39.16	0.3	39.16	0.30336
39.18	0.31974	39.18	0.30117
39.2	0.3	39.2	0.30034
39.22	0.30548	39.22	0.3
39.24	0.3011	39.24	0.3
39.26	0.32138	39.26	0.30722
39.28	0.31535	39.28	0.3
39.3	0.30768	39.3	0.30587
39.32	0.3	39.32	0.30604
39.34	0.30987	39.34	0.30436
39.36	0.30548	39.36	0.30336
39.38	0.3011	39.38	0.30218
39.4	0.3	39.4	0.30185
39.42	0.33783	39.42	0.30218
39.44	0.30603	39.44	0.30302
39.46	0.30439	39.46	0.30101
39.48	0.3	39.48	0.30369
39.5	0.31974	39.5	0.30436
39.52	0.30384	39.52	0.30487
39.54	0.30822	39.54	0.30403
39.56	0.32851	39.56	0.30487
39.58	0.30822	39.58	0.30185
39.6	0.30822	39.6	0.30285
39.62	0.30548	39.62	0.30084
39.64	0.30055	39.64	0.30336
39.66	0.30329	39.66	0.3
39.68	0.3	39.68	0.30067
39.7	0.30658	39.7	0.30302
39.72	0.30822	39.72	0.30017
39.74	0.30439	39.74	0.30101
39.76	0.30658	39.76	0.30403
39.78	0.317	39.78	0.3052
39.8	0.30822	39.8	0.3
39.82	0.30548	39.82	0.30101
39.84	0.32412	39.84	0.30201
39.86	0.32577	39.86	0.30403
39.88	0.30877	39.88	0.30101
39.9	0.30658	39.9	0.30151
39.92	0.3	39.92	0.30554
39.94	0.30274	39.94	0.3042
39.96	0.30329	39.96	0.30151
39.98	0.30164	39.98	0.30336
40	0.30713	40	0.30386
40.02	0.30987	40.02	0.30319
40.04	0.30274	40.04	0.30168
40.06	0.3	40.06	0.30302
40.08	0.32467	40.08	0.30269
40.1	0.30439	40.1	0.30084
40.12	0.31151	40.12	0.3005
40.14	0.32577	40.14	0.30436
40.16	0.32193	40.16	0.30537
40.18	0.3	40.18	0.30369
40.2	0.30603	40.2	0.30487
40.22	0.30274	40.22	0.30084
40.24	0.30219	40.24	0.30671
40.26	0.30055	40.26	0.30487
40.28	0.32851	40.28	0.30285
40.3	0.31425	40.3	0.30201
40.32	0.31206	40.32	0.30487
40.34	0.31425	40.34	0.30352
40.36	0.3148	40.36	0.30151
40.38	0.30164	40.38	0.30587
40.4	0.3	40.4	0.30336
40.42	0.30384	40.42	0.30084
40.44	0.31096	40.44	0.3
40.46	0.30877	40.46	0.30688
40.48	0.30987	40.48	0.30101
40.5	0.31864	40.5	0.3005
40.52	0.30768	40.52	0.30185
40.54	0.31151	40.54	0.30587
40.56	0.30877	40.56	0.30034
40.58	0.31919	40.58	0.30235
40.6	0.31151	40.6	0.30101
40.62	0.31754	40.62	0.30235
40.64	0.3148	40.64	0.30487
40.66	0.31316	40.66	0.30034
40.68	0.30329	40.68	0.30201
40.7	0.31206	40.7	0.30453
40.72	0.30822	40.72	0.30604
40.74	0.30384	40.74	0.30319
40.76	0.3	40.76	0.30587
40.78	0.32083	40.78	0.30369
40.8	0.31316	40.8	0.30134
40.82	0.31425	40.82	0.30084
40.84	0.31316	40.84	0.30403
40.86	0.31425	40.86	0.30285
40.88	0.31974	40.88	0.30201
40.9	0.31754	40.9	0.3
40.92	0.31864	40.92	0.30336
40.94	0.30932	40.94	0.30453
40.96	0.3	40.96	0.30285
40.98	0.30877	40.98	0.30336
41	0.30822	41	0.3
41.02	0.30439	41.02	0.30034
41.04	0.3	41.04	0.30336
41.06	0.30329	41.06	0.30034
41.08	0.30932	41.08	0.3
41.1	0.30384	41.1	0.3
41.12	0.31535	41.12	0.30034
41.14	0.30493	41.14	0.30352
41.16	0.31974	41.16	0.30319
41.18	0.30877	41.18	0.30084
41.2	0.31096	41.2	0.3047
41.22	0.31151	41.22	0.30504
41.24	0.30164	41.24	0.30554
41.26	0.3148	41.26	0.30084
41.28	0.3159	41.28	0.30856
41.3	0.30274	41.3	0.30235
41.32	0.31809	41.32	0.30269
41.34	0.32467	41.34	0.30067
41.36	0.32083	41.36	0.30235
41.38	0.30822	41.38	0.30134
41.4	0.30658	41.4	0.3
41.42	0.30603	41.42	0.30302
41.44	0.3	41.44	0.30185
41.46	0.31042	41.46	0.3047
41.48	0.3	41.48	0.30369
41.5	0.30822	41.5	0.3
41.52	0.31316	41.52	0.30453
41.54	0.30768	41.54	0.30117
41.56	0.31151	41.56	0.30201
41.58	0.30987	41.58	0.30151
41.6	0.3148	41.6	0.30285
41.62	0.31261	41.62	0.30101
41.64	0.3011	41.64	0.30336
41.66	0.31864	41.66	0.30218
41.68	0.31974	41.68	0.30185
41.7	0.31535	41.7	0.3052
41.72	0.31974	41.72	0.30117
41.74	0.32796	41.74	0.30185
41.76	0.32467	41.76	0.30067
41.78	0.31206	41.78	0.30185
41.8	0.31645	41.8	0.30671
41.82	0.31425	41.82	0.30201
41.84	0.30713	41.84	0.30604
41.86	0.30713	41.86	0.30084
41.88	0.30493	41.88	0.30185
41.9	0.31974	41.9	0.3005
41.92	0.30822	41.92	0.30386
41.94	0.30768	41.94	0.30218
41.96	0.31096	41.96	0.30621
41.98	0.3	41.98	0.30537
42	0.30822	42	0.30369
42.02	0.30329	42.02	0.30537
42.04	0.3148	42.04	0.30084
42.06	0.30658	42.06	0.30302
42.08	0.3011	42.08	0.30134
42.1	0.30932	42.1	0.30252
42.12	0.31096	42.12	0.30117
42.14	0.3	42.14	0.30604
42.16	0.30274	42.16	0.30201
42.18	0.32248	42.18	0.30084
42.2	0.30164	42.2	0.30587
42.22	0.30877	42.22	0.30755
42.24	0.30384	42.24	0.30487
42.26	0.3	42.26	0.30537
42.28	0.31809	42.28	0.30537
42.3	0.3011	42.3	0.30621
42.32	0.32083	42.32	0.30537
42.34	0.317	42.34	0.3
42.36	0.32357	42.36	0.3
42.38	0.30164	42.38	0.30369
42.4	0.30493	42.4	0.30319
42.42	0.30603	42.42	0.30151
42.44	0.30493	42.44	0.30772
42.46	0.30274	42.46	0.30923
42.48	0.32961	42.48	0.30319
42.5	0.30877	42.5	0.30151
42.52	0.31316	42.52	0.30285
42.54	0.32632	42.54	0.30084
42.56	0.31206	42.56	0.30403
42.58	0.31809	42.58	0.30269
42.6	0.31151	42.6	0.30504
42.62	0.30384	42.62	0.30218
42.64	0.31864	42.64	0.30638
42.66	0.31371	42.66	0.30789
42.68	0.30384	42.68	0.30537
42.7	0.3	42.7	0.30453
42.72	0.30164	42.72	0.30218
42.74	0.30768	42.74	0.30151
42.76	0.30274	42.76	0.30386
42.78	0.30548	42.78	0.3
42.8	0.30329	42.8	0.30755
42.82	0.32522	42.82	0.30269
42.84	0.30219	42.84	0.30252
42.86	0.30658	42.86	0.30873
42.88	0.3	42.88	0.30789
42.9	0.30987	42.9	0.30806
42.92	0.30219	42.92	0.30957
42.94	0.30329	42.94	0.30739
42.96	0.30548	42.96	0.30739
42.98	0.30055	42.98	0.30269
43	0.30055	43	0.31276
43.02	0.30877	43.02	0.30906
43.04	0.31206	43.04	0.31729
43.06	0.32741	43.06	0.32299
43.08	0.32851	43.08	0.33944
43.1	0.3455	43.1	0.34465
43.12	0.3466	43.12	0.35472
43.14	0.35482	43.14	0.35102
43.16	0.36579	43.16	0.35438
43.18	0.3773	43.18	0.37167
43.2	0.38827	43.2	0.39013
43.22	0.41294	43.22	0.43864
43.24	0.45735	43.24	0.55277
43.26	0.5659	43.26	0.79597
43.28	0.63717	43.28	1.09607
43.3	0.78794	43.3	1.3
43.32	1.08783	43.32	1.08684
43.34	1.3011	43.34	0.75032
43.36	1.3	43.36	0.52625
43.38	1.05274	43.38	0.4289
43.4	0.89539	43.4	0.37217
43.42	0.7057	43.42	0.35992
43.44	0.52588	43.44	0.33625
43.46	0.47654	43.46	0.33709
43.48	0.41349	43.48	0.33541
43.5	0.37127	43.5	0.33021
43.52	0.37346	43.52	0.32685
43.54	0.34057	43.54	0.31913
43.56	0.33015	43.56	0.31913
43.58	0.34057	43.58	0.30739
43.6	0.31809	43.6	0.30806
43.62	0.30932	43.62	0.30201
43.64	0.32248	43.64	0.3089
43.66	0.32138	43.66	0.30386
43.68	0.30987	43.68	0.30352
43.7	0.30055	43.7	0.3047
43.72	0.30932	43.72	0.3094
43.74	0.31371	43.74	0.30537
43.76	0.31645	43.76	0.30873
43.78	0.30603	43.78	0.30269
43.8	0.31042	43.8	0.30571
43.82	0.3	43.82	0.30789
43.84	0.3	43.84	0.30671
43.86	0.30329	43.86	0.3042
43.88	0.30768	43.88	0.30117
43.9	0.30164	43.9	0.30453
43.92	0.30384	43.92	0.30252
43.94	0.30055	43.94	0.3047
43.96	0.31974	43.96	0.30218
43.98	0.3	43.98	0.30504
44	0.3	44	0.30604
44.02	0.30658	44.02	0.30319
44.04	0.30658	44.04	0.30822
44.06	0.30384	44.06	0.30604
44.08	0.31261	44.08	0.30101
44.1	0.30658	44.1	0.30436
44.12	0.3	44.12	0.30319
44.14	0.31096	44.14	0.30655
44.16	0.3011	44.16	0.3
44.18	0.30055	44.18	0.30218
44.2	0.30768	44.2	0.30739
44.22	0.31864	44.22	0.30151
44.24	0.30493	44.24	0.30403
44.26	0.30822	44.26	0.30185
44.28	0.3	44.28	0.30839
44.3	0.30274	44.3	0.30185
44.32	0.3	44.32	0.30352
44.34	0.30219	44.34	0.30134
44.36	0.3011	44.36	0.30168
44.38	0.31535	44.38	0.30235
44.4	0.3	44.4	0.30034
44.42	0.3	44.42	0.30218
44.44	0.30768	44.44	0.30453
44.46	0.3	44.46	0.30822
44.48	0.3	44.48	0.30369
44.5	0.31096	44.5	0.30117
44.52	0.30055	44.52	0.30319
44.54	0.30219	44.54	0.30352
44.56	0.30877	44.56	0.30151
44.58	0.32029	44.58	0.30067
44.6	0.3	44.6	0.3
44.62	0.30164	44.62	0.30671
44.64	0.30822	44.64	0.30336
44.66	0.30384	44.66	0.3
44.68	0.30219	44.68	0.30168
44.7	0.30055	44.7	0.3
44.72	0.31206	44.72	0.30218
44.74	0.30822	44.74	0.30134
44.76	0.30987	44.76	0.3005
44.78	0.30877	44.78	0.30369
44.8	0.3	44.8	0.30117
44.82	0.31206	44.82	0.30269
44.84	0.30329	44.84	0.30352
44.86	0.30164	44.86	0.30537
44.88	0.3	44.88	0.3047
44.9	0.30384	44.9	0.30134
44.92	0.30548	44.92	0.3042
44.94	0.3	44.94	0.30252
44.96	0.3	44.96	0.3052
44.98	0.30164	44.98	0.30369
45	0.30548	45	0.30319
45.02	0.3	45.02	0.30671
45.04	0.30439	45.04	0.30285
45.06	0.30822	45.06	0.3
45.08	0.31425	45.08	0.3
45.1	0.3	45.1	0.30369
45.12	0.30219	45.12	0.30369
45.14	0.31645	45.14	0.30168
45.16	0.31042	45.16	0.30034
45.18	0.30055	45.18	0.3
45.2	0.3	45.2	0.30403
45.22	0.3	45.22	0.30185
45.24	0.30658	45.24	0.30386
45.26	0.3	45.26	0.30504
45.28	0.3	45.28	0.30117
45.3	0.30987	45.3	0.3047
45.32	0.30768	45.32	0.30067
45.34	0.3	45.34	0.30218
45.36	0.31864	45.36	0.3
45.38	0.30713	45.38	0.30504
45.4	0.3	45.4	0.30017
45.42	0.30548	45.42	0.30117
45.44	0.32138	45.44	0.30067
45.46	0.30877	45.46	0.3052
45.48	0.30274	45.48	0.30269
45.5	0.30055	45.5	0.30185
45.52	0.30932	45.52	0.30285
45.54	0.30713	45.54	0.30168
45.56	0.31371	45.56	0.30101
45.58	0.3	45.58	0.30285
45.6	0.3	45.6	0.30436
45.62	0.3159	45.62	0.30403
45.64	0.30493	45.64	0.3
45.66	0.30713	45.66	0.30134
45.68	0.3	45.68	0.30688
45.7	0.3148	45.7	0.30185
45.72	0.3	45.72	0.30487
45.74	0.3	45.74	0.30168
45.76	0.30493	45.76	0.30269
45.78	0.30493	45.78	0.3042
45.8	0.30439	45.8	0.30034
45.82	0.30493	45.82	0.3
45.84	0.3148	45.84	0.3
45.86	0.3	45.86	0.30436
45.88	0.30987	45.88	0.30017
45.9	0.3	45.9	0.30101
45.92	0.31316	45.92	0.30185
45.94	0.31042	45.94	0.30067
45.96	0.30713	45.96	0.30638
45.98	0.31316	45.98	0.30453
46	0.3	46	0.30386
46.02	0.3	46.02	0.30336
46.04	0.30274	46.04	0.30537
46.06	0.3	46.06	0.30403
46.08	0.30987	46.08	0.30386
46.1	0.3	46.1	0.3
46.12	0.32083	46.12	0.30117
46.14	0.30493	46.14	0.30034
46.16	0.3	46.16	0.30017
46.18	0.31096	46.18	0.3
46.2	0.31316	46.2	0.30084
46.22	0.30932	46.22	0.30638
46.24	0.30987	46.24	0.30789
46.26	0.30713	46.26	0.30705
46.28	0.3	46.28	0.30151
46.3	0.3	46.3	0.30084
46.32	0.3	46.32	0.30285
46.34	0.30713	46.34	0.30101
46.36	0.30768	46.36	0.30067
46.38	0.30384	46.38	0.30151
46.4	0.317	46.4	0.30537
46.42	0.31151	46.42	0.30269
46.44	0.31371	46.44	0.30587
46.46	0.317	46.46	0.30067
46.48	0.3	46.48	0.30185
46.5	0.30548	46.5	0.30302
46.52	0.30384	46.52	0.30101
46.54	0.30493	46.54	0.3
46.56	0.30274	46.56	0.30117
46.58	0.30932	46.58	0.30722
46.6	0.31206	46.6	0.30336
46.62	0.30768	46.62	0.30671
46.64	0.30329	46.64	0.30386
46.66	0.30822	46.66	0.30336
46.68	0.3159	46.68	0.30352
46.7	0.30822	46.7	0.30084
46.72	0.3	46.72	0.3
46.74	0.3	46.74	0.30134
46.76	0.30164	46.76	0.30084
46.78	0.31425	46.78	0.30151
46.8	0.3	46.8	0.30235
46.82	0.30219	46.82	0.30487
46.84	0.32029	46.84	0.3042
46.86	0.3	46.86	0.30151
46.88	0.31042	46.88	0.30302
46.9	0.3	46.9	0.30302
46.92	0.31261	46.92	0.30554
46.94	0.30329	46.94	0.30067
46.96	0.30219	46.96	0.30151
46.98	0.30932	46.98	0.30755
47	0.3159	47	0.3052
47.02	0.31261	47.02	0.30067
47.04	0.31151	47.04	0.30235
47.06	0.30713	47.06	0.30352
47.08	0.30164	47.08	0.30302
47.1	0.30603	47.1	0.3
47.12	0.30384	47.12	0.3
47.14	0.30055	47.14	0.30285
47.16	0.3	47.16	0.30319
47.18	0.30439	47.18	0.3042
47.2	0.31042	47.2	0.3042
47.22	0.30548	47.22	0.3047
47.24	0.3	47.24	0.30453
47.26	0.31864	47.26	0.30151
47.28	0.3	47.28	0.30739
47.3	0.3159	47.3	0.30671
47.32	0.3	47.32	0.30285
47.34	0.33235	47.34	0.30017
47.36	0.30439	47.36	0.30269
47.38	0.31864	47.38	0.30218
47.4	0.32193	47.4	0.30134
47.42	0.30219	47.42	0.30084
47.44	0.31151	47.44	0.30101
47.46	0.30164	47.46	0.30269
47.48	0.3	47.48	0.3
47.5	0.3	47.5	0.30067
47.52	0.3	47.52	0.30352
47.54	0.3	47.54	0.3
47.56	0.30329	47.56	0.30352
47.58	0.31535	47.58	0.30201
47.6	0.30987	47.6	0.30403
47.62	0.32248	47.62	0.30269
47.64	0.30274	47.64	0.30235
47.66	0.3	47.66	0.30688
47.68	0.30713	47.68	0.30269
47.7	0.3	47.7	0.30151
47.72	0.30055	47.72	0.3005
47.74	0.30384	47.74	0.3
47.76	0.30439	47.76	0.30017
47.78	0.31042	47.78	0.3
47.8	0.31974	47.8	0.3
47.82	0.31371	47.82	0.30151
47.84	0.32303	47.84	0.30621
47.86	0.30493	47.86	0.30504
47.88	0.30274	47.88	0.30302
47.9	0.30274	47.9	0.30436
47.92	0.30219	47.92	0.30269
47.94	0.3	47.94	0.30151
47.96	0.3	47.96	0.30034
47.98	0.30603	47.98	0.30017
48	0.30274	48	0.3
48.02	0.30603	48.02	0.3005
48.04	0.30713	48.04	0.30017
48.06	0.31425	48.06	0.3
48.08	0.31864	48.08	0.30319
48.1	0.31919	48.1	0.30722
48.12	0.31809	48.12	0.30101
48.14	0.3011	48.14	0.30235
48.16	0.3	48.16	0.30185
48.18	0.30768	48.18	0.3005
48.2	0.30493	48.2	0.30117
48.22	0.31809	48.22	0.3
48.24	0.30164	48.24	0.30185
48.26	0.31535	48.26	0.30369
48.28	0.31096	48.28	0.30185
48.3	0.31645	48.3	0.30453
48.32	0.30548	48.32	0.30269
48.34	0.30987	48.34	0.30017
48.36	0.30439	48.36	0.30302
48.38	0.30329	48.38	0.30352
48.4	0.30603	48.4	0.3
48.42	0.3011	48.42	0.30101
48.44	0.3	48.44	0.30067
48.46	0.31261	48.46	0.3
48.48	0.30932	48.48	0.3052
48.5	0.31754	48.5	0.30218
48.52	0.31809	48.52	0.3
48.54	0.31261	48.54	0.3
48.56	0.31261	48.56	0.30151
48.58	0.3011	48.58	0.30537
48.6	0.32303	48.6	0.30017
48.62	0.31261	48.62	0.3
48.64	0.31261	48.64	0.30168
48.66	0.30055	48.66	0.30235
48.68	0.3	48.68	0.30201
48.7	0.30768	48.7	0.30587
48.72	0.30384	48.72	0.30269
48.74	0.30329	48.74	0.3
48.76	0.30713	48.76	0.30571
48.78	0.31316	48.78	0.3
48.8	0.3159	48.8	0.3
48.82	0.31151	48.82	0.30235
48.84	0.32522	48.84	0.30386
48.86	0.31864	48.86	0.30386
48.88	0.31425	48.88	0.30117
48.9	0.30822	48.9	0.30151
48.92	0.30987	48.92	0.3
48.94	0.30822	48.94	0.30218
48.96	0.30603	48.96	0.30235
48.98	0.3	48.98	0.30218
49	0.317	49	0.3
49.02	0.32632	49.02	0.30084
49.04	0.3	49.04	0.30386
49.06	0.30603	49.06	0.3
49.08	0.30768	49.08	0.30504
49.1	0.32029	49.1	0.30067
49.12	0.30548	49.12	0.30352
49.14	0.30055	49.14	0.30134
49.16	0.3148	49.16	0.30487
49.18	0.317	49.18	0.30151
49.2	0.30439	49.2	0.30403
49.22	0.30713	49.22	0.30269
49.24	0.3	49.24	0.30134
49.26	0.30493	49.26	0.3
49.28	0.3	49.28	0.30067
49.3	0.3	49.3	0.30117
49.32	0.31645	49.32	0.30101
49.34	0.31371	49.34	0.30554
49.36	0.317	49.36	0.30151
49.38	0.32138	49.38	0.3
49.4	0.31535	49.4	0.3
49.42	0.30384	49.42	0.30269
49.44	0.32412	49.44	0.30185
49.46	0.3	49.46	0.30302
49.48	0.30274	49.48	0.30034
49.5	0.30164	49.5	0.3
49.52	0.30987	49.52	0.30487
49.54	0.31371	49.54	0.3
49.56	0.30932	49.56	0.30369
49.58	0.31151	49.58	0.30201
49.6	0.31535	49.6	0.3
49.62	0.31371	49.62	0.30185
49.64	0.30877	49.64	0.30017
49.66	0.30439	49.66	0.3
49.68	0.30877	49.68	0.30168
49.7	0.30493	49.7	0.30084
49.72	0.31042	49.72	0.3005
49.74	0.31042	49.74	0.30369
49.76	0.30713	49.76	0.30017
49.78	0.30384	49.78	0.3042
49.8	0.30658	49.8	0.30285
49.82	0.32029	49.82	0.30554
49.84	0.30274	49.84	0.30789
49.86	0.30932	49.86	0.30638
49.88	0.31316	49.88	0.30168
49.9	0.31754	49.9	0.30252
49.92	0.30877	49.92	0.3
49.94	0.30932	49.94	0.30235
[truncated: 1,753 more rows]

[truncated: 22 more sheets: FigS3, Fig S8, Fig S9, Fig S10, Fig S11, Fig S12a, Fig S12b, Fig S13, Fig S15, Fig S17, Fig S18, Fig S19, Fig S20, Fig S23, Fig S26, Fig S27, Fig S28, Fig S29, Fig S30, Fig S31 …]
